# Supplementary material for: Genome-Wide Identification of the WRKY Gene Family in Four Cotton Varieties and the Positive Role of GhWRKY31 in Response to Salt and Drought Stress
Source: Plants (Basel). 2024 Jul 1;13(13):1814. doi: 10.3390/plants13131814 (PMC11243856; doi:10.3390/plants13131814)
Supplement: Supplementary file 1 [file plants-13-01814-s001.zip]

Archive with 1 entries (1 files):
- plants-3076739-supplementary.xlsx
