# Supplementary material for: Genome-Wide Identification of the WRKY Gene Family in Four Cotton Varieties and the Positive Role of GhWRKY31 in Response to Salt and Drought Stress
Source: Plants (Basel). 2024 Jul 1;13(13):1814. doi: 10.3390/plants13131814 (PMC11243856; doi:10.3390/plants13131814)
Supplement: Supplementary file 1 [file plants-13-01814-s001.zip › plants-3076739-supplementary.xlsx]

## Sheet: Table S1
Table S1 WRKY genes in G. arboreum, G. raimondii, G. hirsutum, and G.barbadense
G. arboreum
Gene ids	amino acids	isoelectric point	molecular weights	subcellular localization
Ga01G0884.1	524	7.17	57747.3	nucleus
Ga01G0929.1	567	6.26	61296.8	nucleus
Ga01G1695.1	279	6.08	31911.6	nucleus
Ga01G2486.1	572	6.74	62787.6	nucleus
Ga02G0239.1	291	9.59	32243.5	nucleus
Ga02G0458.1	209	8.18	24243.3	nucleus
Ga02G0461.1	202	8.39	22874.7	nucleus
Ga02G0920.1	150	9.64	17380.7	nucleus
Ga02G1204.1	479	6.45	53440.5	nucleus
Ga02G1763.1	725	5.67	78983.1	nucleus
Ga02G1777.1	559	6.22	60948.6	nucleus
Ga03G0032.1	305	5.88	34562.2	nucleus
Ga03G0617.1	358	6.2	39512.9	nucleus
Ga03G1428.1	297	6.67	32415.9	nucleus
Ga03G1664.1	180	9.35	20423	nucleus
Ga04G0565.1	514	7.15	56283.7	nucleus
Ga04G0723.1	297	5.32	33465.3	nucleus
Ga04G0787.1	466	9.01	51394.2	nucleus
Ga04G1249.1	197	9.63	22835	nucleus
Ga04G1563.1	524	7.52	57546.4	nucleus
Ga04G1616.1	516	8.3	56389.9	nucleus
Ga04G1723.1	319	7.65	35688.2	nucleus
Ga04G1859.1	731	6.15	79557.4	nucleus
Ga04G2005.1	380	6.59	41707.5	nucleus
Ga04G2006.1	302	5.57	34329.3	nucleus
Ga05G0630.1	313	8.56	34195.4	nucleus
Ga05G0631.1	252	8.94	28139	nucleus
Ga05G0676.1	330	9.35	36434.3	nucleus
Ga05G1186.1	459	4.99	49161.4	nucleus
Ga05G1262.1	314	8.78	34366.7	nucleus
Ga05G1600.1	319	6.39	35509.1	nucleus
Ga05G1633.1	277	5.07	30456.6	nucleus
Ga05G1836.1	561	6.77	60781.8	nucleus
Ga05G2180.1	358	9.51	39246.4	nucleus
Ga05G2621.1	171	8.17	19849.5	nucleus
Ga05G2783.1	354	9.73	38841.1	nucleus
Ga06G0220.1	318	9.54	34899.8	nucleus
Ga06G0958.1	157	5.06	18401.1	nucleus
Ga06G1105.1	504	5.83	54736.6	nucleus
Ga06G1171.1	313	6.2	34199.3	nucleus
Ga06G1176.1	148	9.45	17494.2	nucleus
Ga06G1231.1	350	9.68	37827.8	nucleus
Ga06G1645.1	276	9.21	31766.8	nucleus
Ga06G1836.1	512	6.37	55734.9	nucleus
Ga06G2195.1	275	5.38	31334.2	nucleus
Ga06G2242.1	326	8.39	35814.2	nucleus
Ga07G0022.1	335	9.51	36120	nucleus
Ga07G0226.1	173	5.09	20139.6	nucleus
Ga07G0329.1	505	5.6	55082.9	nucleus
Ga07G0386.1	305	7.55	33650.9	nucleus
Ga07G0593.1	161	9.33	18662.9	nucleus
Ga07G0975.1	490	5.49	53101.3	nucleus
Ga07G1463.1	531	6.47	57652.1	nucleus
Ga07G1529.1	335	5.27	38319.8	nucleus
Ga07G1965.1	445	8.52	48279.5	nucleus
Ga07G2122.1	561	5.88	60612.1	nucleus
Ga07G2405.1	525	6.33	57117.3	nucleus
Ga07G2437.1	331	9.52	36879.9	nucleus
Ga07G2667.1	166	9.54	19338	nucleus
Ga08G0675.1	212	9.3	24405.8	nucleus
Ga08G1308.1	355	5.46	40002.5	nucleus
Ga08G1424.1	289	6.37	32538.2	nucleus
Ga08G1530.1	197	9.03	22330.4	nucleus
Ga08G1590.1	325	6.26	35550.2	nucleus
Ga08G1998.1	292	9.56	32688.7	nucleus
Ga08G2218.1	321	9.87	35982.9	nucleus
Ga08G2219.1	323	9.82	36354.1	nucleus
Ga08G2508.1	347	9.47	39720.2	nucleus
Ga09G0078.1	302	7.77	34251.5	nucleus
Ga09G0098.1	507	6.36	55108.2	nucleus
Ga09G0114.1	278	8.39	31287.7	nucleus
Ga09G0280.1	473	6.25	51972.3	nucleus
Ga09G2739.1	292	5.66	32611.1	nucleus
Ga10G0998.1	349	5.56	38150.2	nucleus
Ga10G2167.1	172	5.62	19851.9	nucleus
Ga10G2213.1	175	9.35	20256.9	nucleus
Ga10G2676.1	314	6.83	35621.4	nucleus
Ga10G2714.1	262	8.18	28599.6	nucleus
Ga10G2973.1	523	6.74	56441	nucleus
Ga10G3035.1	387	5.47	42464.9	nucleus
Ga11G1066.1	326	9.8	36782.2	nucleus
Ga11G1906.1	381	9.28	41983.6	nucleus
Ga11G2385.1	517	5.17	55799.8	nucleus
Ga11G2446.1	487	6.3	53358.2	nucleus
Ga11G2705.1	336	9.56	37271.2	nucleus
Ga11G2900.1	268	5.13	30046.3	nucleus
Ga11G2913.1	312	6.89	35077.6	nucleus
Ga11G2951.1	494	8.44	53298.2	nucleus
Ga11G3047.1	332	5.61	37342.8	nucleus
Ga11G3090.1	335	5.85	35997.8	nucleus
Ga11G3991.1	332	5.84	36709.6	nucleus
Ga11G4006.1	349	5.11	37454.5	nucleus
Ga12G0247.1	398	5.52	42611.4	nucleus
Ga12G0279.1	277	5.15	30824.2	nucleus
Ga12G0445.1	361	5.11	40776.1	nucleus
Ga12G0476.1	305	5.6	34580.7	nucleus
Ga12G1083.1	609	5.7	65722.4	nucleus
Ga12G1215.1	307	6.07	33274.8	nucleus
Ga12G1659.1	240	5.64	27048.1	nucleus
Ga12G1669.1	316	6.01	35693.5	nucleus
Ga12G1712.1	509	6.85	55650.4	nucleus
Ga12G1944.1	210	8.21	24183.6	nucleus
Ga13G0071.1	305	8.02	34793.8	nucleus
Ga13G0848.1	558	5.55	61058.3	nucleus
Ga13G0944.1	489	7.2	52420.4	nucleus
Ga13G0965.1	310	6.26	33683.1	nucleus
Ga13G0981.1	222	9.15	25547.9	nucleus
Ga13G1696.1	564	6.22	61107.4	nucleus
Ga13G1933.1	761	5.98	81829.6	nucleus
Ga14G1560.1	232	6.03	26084.2	nucleus
Ga14G1656.1	441	5.79	49054.5	nucleus
Ga14G1714.1	485	8.7	52884.5	nucleus
G. raimondii
Gene ids	amino acids	isoelectric point	molecular weights	subcellular localization
Gorai.001G002200.1	335	9.45	36264.1	nucleus
Gorai.001G021500.1	173	5.3	19948.4	nucleus
Gorai.001G032200.1	502	6.07	54840.9	nucleus
Gorai.001G037700.1	305	8	33673.9	nucleus
Gorai.001G037800.1	261	6.71	29031.6	nucleus
Gorai.001G057600.1	161	9.23	18719	nucleus
Gorai.001G094300.1	515	5.76	55586.1	nucleus
Gorai.001G147900.1	528	6.63	57217.6	nucleus
Gorai.001G155800.1	335	5.76	38186	nucleus
Gorai.001G192900.1	441	6.23	48031	nucleus
Gorai.001G214800.1	560	5.88	60531	nucleus
Gorai.001G241200.1	454	6.92	49478.9	nucleus
Gorai.001G273100.1	166	9.54	19325	nucleus
Gorai.002G091300.1	525	6.41	57590.9	nucleus
Gorai.002G096200.1	568	6.4	61446	nucleus
Gorai.002G181600.1	150	9.56	17278.5	nucleus
Gorai.002G207600.1	479	6.23	53507.4	nucleus
Gorai.003G026600.1	316	9.61	35046.8	nucleus
Gorai.003G047800.1	210	8.97	23708.4	nucleus
Gorai.003G048100.1	215	8.76	24817	nucleus
Gorai.003G085500.1	279	5.89	31938.7	nucleus
Gorai.003G150700.1	573	6.98	62666.4	nucleus
Gorai.004G033200.1	556	6.29	60660.4	nucleus
Gorai.004G034600.1	725	5.62	78971.2	nucleus
Gorai.004G069500.1	217	9.21	25103.5	nucleus
Gorai.004G134600.1	355	5.48	40058.6	nucleus
Gorai.004G144900.1	288	7.67	32483.2	nucleus
Gorai.004G155100.1	198	9.03	22403.4	nucleus
Gorai.004G160100.1	325	6.32	35584.2	nucleus
Gorai.004G166800.1	207	8.73	23739.4	nucleus
Gorai.004G199500.1	292	9.64	32850.9	nucleus
Gorai.004G219300.1	320	9.98	35919.8	nucleus
Gorai.004G219400.1	323	9.77	36241	nucleus
Gorai.004G247000.1	333	9.6	37797	nucleus
Gorai.005G003900.1	307	6.06	34649.4	nucleus
Gorai.005G068100.1	357	6.1	39438.9	nucleus
Gorai.005G144500.1	299	6.32	32505.8	nucleus
Gorai.005G164300.1	180	9.25	20392.9	nucleus
Gorai.006G008200.1	301	7.77	34097.3	nucleus
Gorai.006G013300.1	508	6.74	55378.7	nucleus
Gorai.006G025700.1	500	6.43	54534.3	nucleus
Gorai.006G043200.1	158	9.23	18429.8	nucleus
Gorai.006G171700.1	300	5.83	33963.8	nucleus
Gorai.006G265200.1	292	5.79	32660.2	nucleus
Gorai.007G013300.1	349	5.18	37256.3	nucleus
Gorai.007G014600.1	332	5.84	36583.4	nucleus
Gorai.007G103400.1	335	5.79	36043.8	nucleus
Gorai.007G103600.1	189	9.15	21568.5	nucleus
Gorai.007G107300.1	332	5.44	37259.7	nucleus
Gorai.007G117200.1	505	8.05	54549.4	nucleus
Gorai.007G121200.1	312	8.21	34902.2	nucleus
Gorai.007G122300.1	267	5.14	29912.2	nucleus
Gorai.007G142800.1	336	9.57	37263.2	nucleus
Gorai.007G167100.1	403	8.32	44163.2	nucleus
Gorai.007G171900.1	520	4.98	56190.4	nucleus
Gorai.007G216700.1	343	9.32	37643.3	nucleus
Gorai.007G245200.1	181	7.6	20389.8	nucleus
Gorai.007G246500.1	222	9.14	25550	nucleus
Gorai.007G278400.1	326	9.94	36815.3	nucleus
Gorai.008G041400.1	505	5.87	56093.7	nucleus
Gorai.008G109600.1	216	8.22	24953.4	nucleus
Gorai.008G134300.1	507	7.03	55455.5	nucleus
Gorai.008G137900.1	319	6.27	35960	nucleus
Gorai.008G138900.1	238	5.91	26768.7	nucleus
Gorai.008G178100.1	309	6.07	33402.9	nucleus
Gorai.008G191200.1	607	6.41	65481.2	nucleus
Gorai.008G200800.1	1340	6.56	151574	nucleus
Gorai.008G250300.1	299	5.33	33782.8	nucleus
Gorai.008G253300.1	355	5.32	39830.1	nucleus
Gorai.008G270600.1	286	5.31	32005.5	nucleus
Gorai.008G273700.1	396	5.52	42538.4	nucleus
Gorai.009G062300.1	313	8.97	34215.6	nucleus
Gorai.009G062400.1	252	8.83	28173	nucleus
Gorai.009G066900.1	330	9.41	36659.7	nucleus
Gorai.009G116800.1	461	4.95	49490.8	nucleus
Gorai.009G124000.1	310	8.63	34187.3	nucleus
Gorai.009G157300.1	319	6.43	35535.2	nucleus
Gorai.009G160800.1	277	4.93	30269.3	nucleus
Gorai.009G180400.1	565	6.61	61380.4	nucleus
Gorai.009G214800.1	358	9.54	39292.4	nucleus
Gorai.009G259600.1	171	8.17	19940.5	nucleus
Gorai.009G276100.1	354	9.69	38806	nucleus
Gorai.009G292600.1	305	6.17	34672.7	nucleus
Gorai.009G421200.1	466	9.04	51289.1	nucleus
Gorai.010G022600.1	318	9.49	34941.9	nucleus
Gorai.010G098000.1	157	5.06	18421.1	nucleus
Gorai.010G113000.1	496	5.97	53812.5	nucleus
Gorai.010G118300.1	312	6.72	34086.2	nucleus
Gorai.010G121800.1	350	9.69	37793.7	nucleus
Gorai.010G131300.1	180	6.82	20518.7	nucleus
Gorai.010G161000.1	276	5.23	30345.7	nucleus
Gorai.010G164700.1	276	9.1	31486.6	nucleus
Gorai.010G182500.1	551	6.32	59686.1	nucleus
Gorai.010G219200.1	327	5.89	37139.8	nucleus
Gorai.010G222400.1	326	8.58	35690.1	nucleus
Gorai.011G006600.1	385	5.31	42363.9	nucleus
Gorai.011G012700.1	546	7.19	59063.9	nucleus
Gorai.011G037500.1	274	5.21	29799.8	nucleus
Gorai.011G041400.1	314	7.04	35546.4	nucleus
Gorai.011G086300.1	165	9.17	18993.5	nucleus
Gorai.011G114200.1	146	8.87	16630.6	nucleus
Gorai.011G201800.1	356	6.26	39349.8	nucleus
Gorai.012G013900.1	302	5.48	34260.1	nucleus
Gorai.012G014000.1	373	6.42	40743.4	nucleus
Gorai.012G028200.1	731	5.98	79555.4	nucleus
Gorai.012G040700.1	318	6.86	35573	nucleus
Gorai.012G051500.1	516	8.04	56362.8	nucleus
Gorai.012G056800.1	554	5.67	60218.6	nucleus
Gorai.012G085100.1	197	9.44	22692.7	nucleus
Gorai.012G104800.1	297	5.06	33576.2	nucleus
Gorai.012G119600.1	511	7.15	55963.2	nucleus
Gorai.012G186000.1	485	8.81	53066.7	nucleus
Gorai.013G008300.1	305	6.79	35072	nucleus
Gorai.013G082300.1	485	6.06	52551	nucleus
Gorai.013G090200.1	489	8.48	52417.3	nucleus
Gorai.013G092300.1	308	6.41	33596.1	nucleus
Gorai.013G104500.1	331	9.47	36909.9	nucleus
Gorai.013G155500.1	561	6.34	61094.3	nucleus
Gorai.013G179400.1	763	5.91	81962.7	nucleus
G. hirsutum
Gene ids	amino acids	isoelectric point	molecular weights	subcellular localization
Gh_A01G084200.1	524	6.95	57629.1	nucleus
Gh_A01G088700.1	567	6.26	61296.8	nucleus
Gh_A01G172200.1	150	9.64	17366.7	nucleus
Gh_A01G197300.1	472	6.52	52788.8	nucleus
Gh_A02G003100.1	306	5.8	34729.4	nucleus
Gh_A02G063300.1	358	6.2	39529	nucleus
Gh_A02G125500.1	279	6.08	31899.6	nucleus
Gh_A02G164800.1	210	8.75	23706.6	nucleus
Gh_A02G165100.1	215	8.54	24945.1	nucleus
Gh_A02G185900.1	314	9.6	34929.5	nucleus
Gh_A03G036200.1	572	6.74	62803.6	nucleus
Gh_A03G122700.1	289	6.01	31504.8	nucleus
Gh_A03G135900.1	180	9.35	20423	nucleus
Gh_A04G096000.1	466	8.94	51395.2	nucleus
Gh_A04G102400.1	297	5.23	33538.3	nucleus
Gh_A04G115900.1	512	7.15	56102.5	nucleus
Gh_A04G170700.1	485	8.7	52855.4	nucleus
Gh_A05G047100.1	365	8.81	40014.3	nucleus
Gh_A05G050400.1	318	8.99	35118.8	nucleus
Gh_A05G099000.1	461	4.99	49262.6	nucleus
Gh_A05G106800.1	314	8.44	34412.6	nucleus
Gh_A05G135800.1	319	6.27	35510.1	nucleus
Gh_A05G138900.1	277	5.01	30371.5	nucleus
Gh_A05G156700.1	561	7.28	60758.9	nucleus
Gh_A05G189200.1	358	9.56	39345.6	nucleus
Gh_A05G231900.1	171	8.17	19835.5	nucleus
Gh_A05G248100.1	354	9.68	38705.9	nucleus
Gh_A05G338900.1	197	9.68	22849.1	nucleus
Gh_A05G368400.1	553	5.47	60063.5	nucleus
Gh_A05G374200.1	516	8.3	56329.8	nucleus
Gh_A05G386500.1	320	7.65	35798.3	nucleus
Gh_A05G398500.1	700	6.3	76249.4	nucleus
Gh_A05G410700.1	299	5.66	34006	nucleus
Gh_A06G021800.1	318	9.54	34899.8	nucleus
Gh_A06G095800.1	157	5.06	18401.1	nucleus
Gh_A06G109400.1	493	5.75	53529.1	nucleus
Gh_A06G115100.1	313	6.2	34226.3	nucleus
Gh_A06G130800.1	207	6.82	23686.4	nucleus
Gh_A06G137500.1	350	9.73	37869.8	nucleus
Gh_A06G154900.1	363	5.71	40321	nucleus
Gh_A06G160000.1	276	9.21	31754.7	nucleus
Gh_A06G176700.1	512	6.24	55619.8	nucleus
Gh_A06G210400.1	275	5.47	31321.2	nucleus
Gh_A06G212900.1	326	8.39	35780.2	nucleus
Gh_A07G001900.1	335	9.51	36134	nucleus
Gh_A07G021100.1	169	5.09	19766.2	nucleus
Gh_A07G030700.1	505	5.87	55050.2	nucleus
Gh_A07G035700.1	305	6.67	33651.9	nucleus
Gh_A07G090700.1	504	5.28	54648.1	nucleus
Gh_A07G141100.1	529	6.53	57391.8	nucleus
Gh_A07G149100.1	335	5.33	38181.6	nucleus
Gh_A07G186900.1	445	8.52	48339.5	nucleus
Gh_A07G206100.1	561	5.88	60771.2	nucleus
Gh_A07G231900.1	454	7.6	49389.8	nucleus
Gh_A07G235000.1	331	9.54	36937.9	nucleus
Gh_A07G257100.1	166	9.54	19338	nucleus
Gh_A08G030100.1	543	6.29	59208.8	nucleus
Gh_A08G031700.1	725	5.62	78981.1	nucleus
Gh_A08G064900.1	212	9.41	24411.9	nucleus
Gh_A08G113300.1	355	5.46	40062.6	nucleus
Gh_A08G138800.1	289	6.37	32538.2	nucleus
Gh_A08G149000.1	198	9.03	22354.4	nucleus
Gh_A08G154500.1	325	6.71	35537.2	nucleus
Gh_A08G195300.1	292	9.56	32634.7	nucleus
Gh_A08G214700.1	321	9.85	35972.8	nucleus
Gh_A08G214800.1	323	9.82	36381.2	nucleus
Gh_A08G243700.1	347	9.47	39689.2	nucleus
Gh_A09G008200.1	302	7.74	34240.5	nucleus
Gh_A09G013200.1	507	6.45	55027.1	nucleus
Gh_A09G028000.1	485	5.89	53277.7	nucleus
Gh_A09G055400.1	158	9.63	18522.9	nucleus
Gh_A09G267500.1	292	5.78	32625.2	nucleus
Gh_A10G002300.1	550	6.74	59597.5	nucleus
Gh_A10G027200.1	272	5.2	29568.5	nucleus
Gh_A10G031100.1	314	6.83	35621.4	nucleus
Gh_A10G072900.1	174	6.11	20046.2	nucleus
Gh_A10G176800.1	349	5.79	38178.2	nucleus
Gh_A11G011600.1	349	5.11	37456.5	nucleus
Gh_A11G013100.1	332	5.92	36722.5	nucleus
Gh_A11G099200.1	335	5.71	36000.8	nucleus
Gh_A11G112100.1	506	8.69	54604.7	nucleus
Gh_A11G114300.1	312	7.19	35009.4	nucleus
Gh_A11G115800.1	267	5.12	29959.2	nucleus
Gh_A11G135400.1	336	9.61	37322.3	nucleus
Gh_A11G159600.1	487	6.51	53495.4	nucleus
Gh_A11G164500.1	550	4.96	59787.9	nucleus
Gh_A11G208500.1	344	9.38	37762.5	nucleus
Gh_A11G239700.1	222	9.15	25547.9	nucleus
Gh_A11G281100.1	326	9.8	36826.3	nucleus
Gh_A12G033600.1	451	5.96	50549.4	nucleus
Gh_A12G113200.1	210	8.21	24183.6	nucleus
Gh_A12G136900.1	509	6.85	55634.4	nucleus
Gh_A12G140800.1	319	6.01	36126.9	nucleus
Gh_A12G141600.1	239	5.64	26908.8	nucleus
Gh_A12G183700.1	307	6.07	33317.8	nucleus
Gh_A12G197400.1	614	6.16	66242.2	nucleus
Gh_A12G256900.1	288	5.58	32737.7	nucleus
Gh_A12G260100.1	361	5.1	40785.1	nucleus
Gh_A12G279400.1	398	5.45	42618.4	nucleus
Gh_A13G008300.1	305	8.02	34839.8	nucleus
Gh_A13G076800.1	558	5.44	61121.4	nucleus
Gh_A13G090100.1	310	6.2	33674.1	nucleus
Gh_A13G091900.1	489	7.2	52360.3	nucleus
Gh_A13G174900.1	761	5.91	81890.7	nucleus
Gh_Contig00383G000300.1	570	6.22	61565.9	nucleus
Gh_Contig00579G000600.1	297	5.06	33590.2	nucleus
Gh_Contig01109G001300.1	613	6.37	66162.2	nucleus
Gh_D01G079500.1	525	6.43	57601.8	nucleus
Gh_D01G084100.1	565	6.73	61080.6	nucleus
Gh_D01G170000.1	150	9.58	17306.5	nucleus
Gh_D01G195000.1	468	6.25	52142.9	nucleus
Gh_D02G003800.1	306	5.99	34487.2	nucleus
Gh_D02G067800.1	357	6.3	39324.8	nucleus
Gh_D02G144000.1	311	6.16	33565.2	nucleus
Gh_D02G164600.1	180	9.25	20552.1	nucleus
Gh_D03G026500.1	316	9.56	35030.8	nucleus
Gh_D03G050200.1	204	8.97	23088.7	nucleus
Gh_D03G050600.1	215	8.76	24805	nucleus
Gh_D03G088100.1	279	6.02	32020.8	nucleus
Gh_D03G161000.1	573	6.77	62754.5	nucleus
Gh_D04G011600.1	303	5.48	34343.2	nucleus
Gh_D04G011700.1	360	6.04	39334.7	nucleus
Gh_D04G024900.1	731	5.92	79615.5	nucleus
Gh_D04G039000.1	315	6.82	35148.6	nucleus
Gh_D04G050300.1	516	8.3	56439.9	nucleus
Gh_D04G056600.1	554	5.85	60376.8	nucleus
Gh_D04G086000.1	197	9.44	22658.7	nucleus
Gh_D04G134100.1	466	9.1	51431.2	nucleus
Gh_D04G155400.1	510	7.15	55929.2	nucleus
Gh_D04G216900.1	485	8.55	52979.4	nucleus
Gh_D05G062000.1	313	8.76	34215.5	nucleus
Gh_D05G062100.1	252	8.94	28171	nucleus
Gh_D05G066200.1	330	9.3	36580.4	nucleus
Gh_D05G111100.1	461	4.95	49490.8	nucleus
Gh_D05G117700.1	316	8.44	34903.1	nucleus
Gh_D05G150800.1	324	6.43	36105.9	nucleus
Gh_D05G154600.1	277	4.93	30299.3	nucleus
Gh_D05G173500.1	565	6.75	61429.6	nucleus
Gh_D05G206600.1	348	9.5	38277.3	nucleus
Gh_D05G247800.1	171	7.65	19881.4	nucleus
Gh_D05G263900.1	354	9.73	38735.9	nucleus
Gh_D06G020900.1	318	9.49	34917.9	nucleus
Gh_D06G095100.1	157	5.06	18421.1	nucleus
Gh_D06G110000.1	492	5.68	53385.8	nucleus
Gh_D06G114900.1	312	6.26	33942	nucleus
Gh_D06G118500.1	350	9.64	37797.8	nucleus
Gh_D06G126300.1	180	7.72	20519.7	nucleus
Gh_D06G156400.1	276	5.15	30485.9	nucleus
Gh_D06G160300.1	276	9.13	31622.7	nucleus
Gh_D06G179400.1	511	6.13	55280.2	nucleus
Gh_D06G216300.1	275	5.21	31184.8	nucleus
Gh_D06G219500.1	326	8.58	35720.1	nucleus
Gh_D07G002700.1	335	9.48	36298.1	nucleus
Gh_D07G022300.1	173	5.3	19948.4	nucleus
Gh_D07G032000.1	502	5.95	54893.9	nucleus
Gh_D07G037000.1	305	8.28	33674	nucleus
Gh_D07G055500.1	161	9.23	18719	nucleus
Gh_D07G089300.1	512	5.83	55164.7	nucleus
Gh_D07G140500.1	526	6.57	56929.3	nucleus
Gh_D07G149000.1	335	5.63	38298	nucleus
Gh_D07G181400.1	442	6.2	48228.2	nucleus
Gh_D07G204000.1	560	5.98	60660.1	nucleus
Gh_D07G229900.1	444	6.91	48574.9	nucleus
Gh_D07G255000.1	166	9.54	19325	nucleus
Gh_D08G029800.1	546	5.96	59561	nucleus
Gh_D08G031500.1	725	5.62	79001.2	nucleus
Gh_D08G060500.1	217	9.21	25130.5	nucleus
Gh_D08G127200.1	355	5.48	40058.6	nucleus
Gh_D08G138200.1	288	6.76	32589.4	nucleus
Gh_D08G148100.1	198	9.17	22345.4	nucleus
Gh_D08G153800.1	325	6.51	35568.2	nucleus
Gh_D08G191400.1	292	9.63	32811.9	nucleus
Gh_D08G210300.1	320	9.98	35929.8	nucleus
Gh_D08G210400.1	323	9.77	36264	nucleus
Gh_D08G234700.1	347	9.38	39560.8	nucleus
Gh_D09G007400.1	301	8.3	34192.4	nucleus
Gh_D09G012400.1	508	6.58	55456.6	nucleus
Gh_D09G025300.1	485	6.44	52912.4	nucleus
Gh_D09G043300.1	176	9.1	20548.1	nucleus
Gh_D09G165600.1	300	5.83	33963.8	nucleus
Gh_D09G256700.1	292	5.79	32589.2	nucleus
Gh_D10G006200.1	364	5.2	40203.6	nucleus
Gh_D10G012100.1	548	6.93	59324.2	nucleus
Gh_D10G036300.1	273	5.13	29816.8	nucleus
Gh_D10G039900.1	314	7.04	35490.2	nucleus
Gh_D10G081800.1	175	9.17	20175.8	nucleus
Gh_D10G109100.1	174	6.43	19887	nucleus
Gh_D10G197100.1	360	6.26	39610	nucleus
Gh_D11G011700.1	349	5.19	37215.2	nucleus
Gh_D11G013000.1	334	6	36769.6	nucleus
Gh_D11G100100.1	335	5.74	35950.7	nucleus
Gh_D11G103700.1	334	5.49	37477.9	nucleus
Gh_D11G113000.1	479	8.81	51689.6	nucleus
Gh_D11G116600.1	312	8.21	34960.4	nucleus
Gh_D11G117700.1	257	5.08	28804.9	nucleus
Gh_D11G136300.1	336	9.57	37283.2	nucleus
Gh_D11G160600.1	404	8.5	44261.3	nucleus
Gh_D11G165700.1	568	4.79	61538.1	nucleus
Gh_D11G211500.1	345	9.32	37861.6	nucleus
Gh_D11G242100.1	222	9.03	25535.9	nucleus
Gh_D11G280800.1	324	9.9	36608.2	nucleus
Gh_D12G040200.1	636	5.82	71034.3	nucleus
Gh_D12G112900.1	212	8.21	24404.8	nucleus
Gh_D12G137100.1	508	7.03	55491.4	nucleus
Gh_D12G140700.1	321	6.26	36159.2	nucleus
Gh_D12G179700.1	309	6.07	33374.9	nucleus
Gh_D12G200500.1	1336	6.74	151131	nucleus
Gh_D12G251800.1	307	5.6	34731.9	nucleus
Gh_D12G254700.1	355	5.42	39792.1	nucleus
Gh_D12G270900.1	286	5.21	32153.7	nucleus
Gh_D12G274400.1	397	5.43	42713.6	nucleus
Gh_D13G008300.1	305	6.76	35018.9	nucleus
Gh_D13G079400.1	560	5.82	61130.3	nucleus
Gh_D13G087500.1	474	6.84	50652.2	nucleus
Gh_D13G089200.1	307	6.41	33434.9	nucleus
Gh_D13G155900.1	561	6.37	61119.4	nucleus
Gh_D13G177000.1	763	5.91	82042.8	nucleus
G.barbadense
Gene ids	amino acids	isoelectric point	molecular weights	subcellular localization
Gbar_A01G007350.1	524	6.96	57669.1	nucleus
Gbar_A01G007840.1	567	6.26	61338.9	nucleus
Gbar_A01G015040.1	150	9.64	17380.7	nucleus
Gbar_A01G017300.1	511	6.81	57224.9	nucleus
Gbar_A02G000230.1	306	5.8	34729.4	nucleus
Gbar_A02G005520.1	358	6.2	39512.9	nucleus
Gbar_A02G011140.1	278	6.08	31812.5	nucleus
Gbar_A02G014770.1	197	6.82	22347	nucleus
Gbar_A02G014810.1	215	8.54	24945.1	nucleus
Gbar_A03G003260.1	572	6.74	62833.7	nucleus
Gbar_A03G011720.1	295	6.19	32131.5	nucleus
Gbar_A03G013230.1	180	9.35	20423	nucleus
Gbar_A04G008140.1	465	8.87	51239	nucleus
Gbar_A04G008710.1	297	5.23	33598.3	nucleus
Gbar_A04G010160.1	512	7.15	56099.5	nucleus
Gbar_A05G005660.1	313	8.56	34164.3	nucleus
Gbar_A05G005670.1	261	9.32	29222.5	nucleus
Gbar_A05G006120.1	330	9.4	36401.3	nucleus
Gbar_A05G010910.1	459	5.17	49105.5	nucleus
Gbar_A05G011670.1	314	8.43	34397.7	nucleus
Gbar_A05G014960.1	319	6.39	35499.1	nucleus
Gbar_A05G015280.1	276	4.95	30215.3	nucleus
Gbar_A05G017200.1	561	6.98	60812.9	nucleus
Gbar_A05G020370.1	358	9.56	39345.6	nucleus
Gbar_A05G025670.1	354	9.68	38699.9	nucleus
Gbar_A05G033950.1	197	9.68	22849.1	nucleus
Gbar_A05G036830.1	525	5.79	57001.2	nucleus
Gbar_A05G037320.1	516	8.3	56329.8	nucleus
Gbar_A05G038290.1	319	7.65	35698.2	nucleus
Gbar_A05G039440.1	731	6.26	79544.3	nucleus
Gbar_A05G040680.1	378	6.69	41573.4	nucleus
Gbar_A05G040690.1	304	5.57	34443.4	nucleus
Gbar_A05G043900.1	171	8.18	19809.5	nucleus
Gbar_A06G001950.1	318	9.54	34899.8	nucleus
Gbar_A06G009000.1	157	5.06	18401.1	nucleus
Gbar_A06G010170.1	518	5.94	56346.4	nucleus
Gbar_A06G010750.1	313	6.2	34199.3	nucleus
Gbar_A06G011200.1	350	9.68	37756.7	nucleus
Gbar_A06G011830.1	207	7.16	23685.4	nucleus
Gbar_A06G014260.1	276	5.16	30622.1	nucleus
Gbar_A06G014610.1	276	9.13	31726.7	nucleus
Gbar_A06G016200.1	552	6.57	60039.7	nucleus
Gbar_A06G019730.1	326	8.39	35750.1	nucleus
Gbar_A07G000200.1	335	9.51	36134	nucleus
Gbar_A07G002200.1	162	5.08	18828.9	nucleus
Gbar_A07G003450.1	272	7.51	29875.8	nucleus
Gbar_A07G005420.1	161	9.33	18662.9	nucleus
Gbar_A07G008890.1	504	5.35	54577.1	nucleus
Gbar_A07G013900.1	527	6.6	57148.6	nucleus
Gbar_A07G014670.1	335	5.25	38189.6	nucleus
Gbar_A07G017970.1	445	8.34	48266.4	nucleus
Gbar_A07G019590.1	561	5.98	60672.1	nucleus
Gbar_A07G022070.1	454	7.6	49359.8	nucleus
Gbar_A07G022370.1	331	9.52	36909.9	nucleus
Gbar_A07G024460.1	166	9.54	19338	nucleus
Gbar_A07G024960.1	505	5.6	55082.9	nucleus
Gbar_A08G002900.1	559	6.15	61040.8	nucleus
Gbar_A08G003040.1	725	5.66	79024.1	nucleus
Gbar_A08G006300.1	212	9.51	24327.8	nucleus
Gbar_A08G013270.1	289	6.37	32538.2	nucleus
Gbar_A08G014110.1	198	9.03	22364.4	nucleus
Gbar_A08G014630.1	325	7.07	35536.2	nucleus
Gbar_A08G015380.1	207	8.73	23701.3	nucleus
Gbar_A08G018400.1	292	9.56	32634.7	nucleus
Gbar_A08G020290.1	321	9.82	35984.8	nucleus
Gbar_A08G020300.1	323	9.82	36381.2	nucleus
Gbar_A08G023160.1	338	9.59	38642	nucleus
Gbar_A09G000830.1	311	8.78	35567.2	nucleus
Gbar_A09G001350.1	507	6.33	55099.1	nucleus
Gbar_A09G002530.1	485	6	53302.8	nucleus
Gbar_A09G004770.1	176	9.42	20524.1	nucleus
Gbar_A09G016600.1	280	5.65	31949.6	nucleus
Gbar_A09G025750.1	292	5.78	32609.2	nucleus
Gbar_A10G000710.1	385	5.58	42320.8	nucleus
Gbar_A10G001300.1	550	6.74	59583.4	nucleus
Gbar_A10G003820.1	222	5.11	24390	nucleus
Gbar_A10G004210.1	314	6.83	35647.4	nucleus
Gbar_A10G007630.1	175	9.24	20361	nucleus
Gbar_A10G009040.1	174	6.11	20046.2	nucleus
Gbar_A10G018610.1	350	5.79	38281.4	nucleus
Gbar_A11G000850.1	349	5.11	37442.5	nucleus
Gbar_A11G000980.1	332	5.92	36695.5	nucleus
Gbar_A11G009560.1	335	5.71	36004.8	nucleus
Gbar_A11G009600.1	189	9.13	21595.5	nucleus
Gbar_A11G009980.1	332	5.52	37320.7	nucleus
Gbar_A11G010960.1	506	8.69	54614.7	nucleus
Gbar_A11G011310.1	312	7.19	35037.5	nucleus
Gbar_A11G011410.1	267	5.12	29959.2	nucleus
Gbar_A11G013200.1	336	9.56	37303.2	nucleus
Gbar_A11G015550.1	482	6.4	52940.8	nucleus
Gbar_A11G016060.1	563	4.94	60992.6	nucleus
Gbar_A11G020420.1	201	7.66	22700.4	nucleus
Gbar_A11G022890.1	222	9.26	25475.9	nucleus
Gbar_A11G026400.1	326	9.8	36826.3	nucleus
Gbar_A12G003150.1	435	5.67	48363.7	nucleus
Gbar_A12G010590.1	210	8.51	24197.7	nucleus
Gbar_A12G013020.1	507	6.85	55454.2	nucleus
Gbar_A12G013410.1	319	6.01	36076.9	nucleus
Gbar_A12G017410.1	307	6.07	33292.8	nucleus
Gbar_A12G018700.1	612	6.16	65986.9	nucleus
Gbar_A12G024300.1	306	5.6	34720.9	nucleus
Gbar_A12G026260.1	277	5.26	30882.3	nucleus
Gbar_A12G026590.1	398	5.45	42618.4	nucleus
Gbar_A12G029310.1	361	5.1	40785.1	nucleus
Gbar_A13G007420.1	483	5.91	52441	nucleus
Gbar_A13G008640.1	299	7.07	33148.7	nucleus
Gbar_A13G008770.1	489	7.63	52361.3	nucleus
Gbar_A13G015630.1	568	6.22	61411.7	nucleus
Gbar_A13G016910.1	761	5.91	81904.7	nucleus
Gbar_D01G008090.1	573	6.6	61849.3	nucleus
Gbar_D01G016080.1	150	9.58	17306.5	nucleus
Gbar_D01G018520.1	479	6.21	53473.4	nucleus
Gbar_D01G024120.1	525	6.43	57600.8	nucleus
Gbar_D02G000340.1	306	5.99	34437.2	nucleus
Gbar_D02G006240.1	357	6.1	39438.9	nucleus
Gbar_D02G013760.1	256	5.73	27799.6	nucleus
Gbar_D02G015810.1	180	9.25	20582.2	nucleus
Gbar_D03G002450.1	316	9.56	35030.8	nucleus
Gbar_D03G004630.1	188	8.32	21291.7	nucleus
Gbar_D03G004660.1	215	8.76	24805	nucleus
Gbar_D03G008040.1	279	6.02	32020.8	nucleus
Gbar_D03G015230.1	573	6.77	62768.5	nucleus
Gbar_D04G001230.1	302	5.48	34260.1	nucleus
Gbar_D04G001240.1	397	7.66	43799	nucleus
Gbar_D04G002550.1	731	5.92	79627.5	nucleus
Gbar_D04G003880.1	315	6.86	35188.6	nucleus
Gbar_D04G004870.1	516	8.3	56349.8	nucleus
Gbar_D04G005360.1	526	5.93	57127.4	nucleus
Gbar_D04G008050.1	197	9.44	22658.7	nucleus
Gbar_D04G012640.1	477	9.16	52849.8	nucleus
Gbar_D04G013290.1	297	5.06	33590.2	nucleus
Gbar_D04G014750.1	512	6.83	56158.4	nucleus
Gbar_D04G020560.1	485	8.91	53003.6	nucleus
Gbar_D05G006080.1	312	8.87	34068.3	nucleus
Gbar_D05G006090.1	252	8.94	28171	nucleus
Gbar_D05G006540.1	330	9.3	36580.4	nucleus
Gbar_D05G011340.1	461	5	49489.8	nucleus
Gbar_D05G012110.1	316	8.44	34861	nucleus
Gbar_D05G015340.1	324	6.43	36133.9	nucleus
Gbar_D05G015680.1	276	4.87	30143.2	nucleus
Gbar_D05G017600.1	565	6.98	61382.4	nucleus
Gbar_D05G021030.1	358	9.58	39350.5	nucleus
Gbar_D05G024980.1	171	7.65	19881.4	nucleus
Gbar_D05G026540.1	354	9.77	38648.9	nucleus
Gbar_D05G028190.1	291	6.52	33217	nucleus
Gbar_D06G002050.1	319	9.44	34915.8	nucleus
Gbar_D06G009260.1	144	4.76	16644.1	nucleus
Gbar_D06G010700.1	496	5.75	53829.4	nucleus
Gbar_D06G011210.1	312	6.2	33968	nucleus
Gbar_D06G011590.1	350	9.64	37788.8	nucleus
Gbar_D06G012410.1	184	7.17	20962.2	nucleus
Gbar_D06G014940.1	276	5.15	30542.9	nucleus
Gbar_D06G015290.1	276	9.13	31622.7	nucleus
Gbar_D06G016870.1	550	6.21	59620	nucleus
Gbar_D06G020600.1	326	8.58	35720.1	nucleus
Gbar_D07G000220.1	335	9.38	36306.2	nucleus
Gbar_D07G002170.1	162	5.31	18603.7	nucleus
Gbar_D07G003150.1	502	5.95	54877.8	nucleus
Gbar_D07G003660.1	304	8.28	33545.8	nucleus
Gbar_D07G003670.1	259	6.71	28830.4	nucleus
Gbar_D07G005690.1	161	9.23	18719	nucleus
Gbar_D07G009220.1	515	5.76	55600.1	nucleus
Gbar_D07G014350.1	526	6.54	56969.4	nucleus
Gbar_D07G015130.1	335	5.52	38180.9	nucleus
Gbar_D07G018270.1	442	6.23	48145.1	nucleus
Gbar_D07G020210.1	560	5.88	60653	nucleus
Gbar_D07G022980.1	331	9.46	36854.7	nucleus
Gbar_D07G025190.1	166	9.54	19311	nucleus
Gbar_D08G003010.1	558	6.15	60947.7	nucleus
Gbar_D08G003150.1	725	5.57	78983.1	nucleus
Gbar_D08G006510.1	217	9.21	25130.5	nucleus
Gbar_D08G012910.1	355	5.37	40044.5	nucleus
Gbar_D08G013950.1	288	6.76	32572.3	nucleus
Gbar_D08G014990.1	198	9.03	22443.4	nucleus
Gbar_D08G015490.1	325	6.51	35540.2	nucleus
Gbar_D08G019280.1	292	9.63	32825.9	nucleus
Gbar_D08G021250.1	320	9.98	35929.8	nucleus
Gbar_D08G021260.1	323	9.77	36264	nucleus
Gbar_D08G023800.1	338	9.44	38416.6	nucleus
Gbar_D09G000740.1	301	8.3	34192.4	nucleus
Gbar_D09G001260.1	508	6.74	55380.6	nucleus
Gbar_D09G002390.1	485	6.29	52889.3	nucleus
Gbar_D09G004060.1	176	8.96	20578.1	nucleus
Gbar_D09G025390.1	292	5.79	32623.2	nucleus
Gbar_D10G000630.1	361	5.37	39765.9	nucleus
Gbar_D10G001230.1	548	6.93	59324.2	nucleus
Gbar_D10G003690.1	274	5.13	29887.9	nucleus
Gbar_D10G004080.1	315	7.06	35627.4	nucleus
Gbar_D10G008180.1	175	9.17	20166.8	nucleus
Gbar_D10G010800.1	172	5.84	19673.7	nucleus
Gbar_D10G018760.1	358	6.09	39408.8	nucleus
Gbar_D11G001210.1	349	5.1	37174.1	nucleus
Gbar_D11G001340.1	332	6.18	36654.5	nucleus
Gbar_D11G010120.1	335	5.79	36013.8	nucleus
Gbar_D11G010140.1	189	9.15	21568.5	nucleus
Gbar_D11G010510.1	334	5.59	37493.9	nucleus
Gbar_D11G011470.1	499	8.36	53896.8	nucleus
Gbar_D11G011830.1	312	8.21	34990.4	nucleus
Gbar_D11G011940.1	269	5.54	30454.2	nucleus
Gbar_D11G016360.1	404	8.32	44267.2	nucleus
Gbar_D11G016820.1	568	4.72	61497	nucleus
Gbar_D11G021000.1	344	9.32	37764.5	nucleus
Gbar_D11G024060.1	220	8.74	24998.3	nucleus
Gbar_D11G027400.1	324	9.9	36608.2	nucleus
Gbar_D11G035280.1	222	9.03	25535.9	nucleus
Gbar_D12G004050.1	442	5.81	48990.4	nucleus
Gbar_D12G010660.1	216	8.22	24953.4	nucleus
Gbar_D12G013010.1	508	7.03	55503.4	nucleus
Gbar_D12G013410.1	321	6.27	36198.1	nucleus
Gbar_D12G013500.1	238	5.73	26741.6	nucleus
Gbar_D12G017540.1	309	6.07	33504	nucleus
Gbar_D12G018930.1	613	6.09	66207.1	nucleus
Gbar_D12G019910.1	1340	6.55	151360	nucleus
Gbar_D12G024250.1	272	5.75	30744.4	nucleus
Gbar_D12G024500.1	355	5.42	39820.1	nucleus
Gbar_D12G026200.1	286	4.96	32062.5	nucleus
Gbar_D12G026560.1	397	5.43	42651.6	nucleus
Gbar_D13G007290.1	555	5.88	60754	nucleus
Gbar_D13G008100.1	489	7.64	52387.2	nucleus
Gbar_D13G008300.1	307	6.2	33506.9	nucleus
Gbar_D13G014640.1	406	6.07	44405	nucleus
Gbar_D13G016900.1	763	5.8	81949.6	nucleus

## Sheet: Table S2
Table S2 WRKY genes containing 2 conserved motifs in G. arboreum, G. raimondii, G. hirsutum, and G.barbadense
Gene ids	Number of motif
Ga04G0723.1	2
Ga07G1529.1	2
Ga04G2006.1	2
Ga06G2195.1	2
Ga13G0071.1	2
Gorai.006G171700.1	2
Gorai.012G104800.1	2
Gorai.008G138900.1	2
Gorai.007G013300.1	2
Gorai.008G273700.1	2
Gorai.003G085500.1	2
Gorai.008G250300.1	2
Gorai.007G103400.1	2
Gorai.001G155800.1	2
Gorai.007G107300.1	2
Gorai.012G014000.1	2
Gorai.005G003900.1	2
Gorai.009G292600.1	2
Gorai.012G013900.1	2
Gorai.013G008300.1	2
Gbar_A09G016600.1	2
Gbar_D04G013290.1	2
Gbar_A04G008710.1	2
Gbar_D10G003690.1	2
Gbar_A10G003820.1	2
Gbar_A11G011410.1	2
Gbar_D11G011940.1	2
Gbar_D03G008040.1	2
Gbar_A02G011140.1	2
Gbar_A12G024300.1	2
Gbar_D12G024250.1	2
Gbar_A11G000850.1	2
Gbar_D11G001210.1	2
Gbar_D12G026560.1	2
Gbar_D08G015490.1	2
Gbar_A08G014630.1	2
Gbar_A11G009560.1	2
Gbar_D11G010120.1	2
Gbar_D04G001230.1	2
Gbar_A05G040690.1	2
Gbar_D05G028190.1	2
Gbar_D04G001240.1	2
Gbar_A05G040680.1	2
Gbar_A12G029310.1	2
Gbar_D08G012910.1	2
Gbar_A12G026260.1	2
Gbar_D12G026200.1	2
Gbar_A11G009980.1	2
Gbar_D07G015130.1	2
Gbar_A07G014670.1	2

## Sheet: Table S3
Table S3 cis-acting elements in the promoter regions of WRKY genes in G. arboreum, G. raimondii, G. hirsutum, and G.barbadense
G. arboreum
Gene ids	star position	end position	cis-acting element
Ga01G0884.1	1629	1639	MeJA responsive element
Ga01G0929.1	1501	1511	gibberellin responsive element
Ga01G0929.1	518	528	MYBHv1 binding site
Ga01G0929.1	99	109	auxin responsive element
Ga01G0929.1	1394	1404	MYB binding site involved in flavonoid biosynthetic genes regulation
Ga01G0929.1	1586	1596	auxin responsive element
Ga01G1695.1	1764	1774	low-temperature responsive element
Ga01G1695.1	167	177	MYB binding site involved in light responsiveness
Ga01G1695.1	27	37	WRKY binding site
Ga01G1695.1	584	594	MeJA responsive element
Ga01G1695.1	932	942	MeJA responsive element
Ga01G1695.1	1497	1507	MeJA responsive element
Ga01G2486.1	1820	1830	gibberellin responsive element
Ga01G2486.1	1861	1871	MYBHv1 binding site
Ga01G2486.1	1721	1731	gibberellin responsive element
Ga01G2486.1	74	84	WRKY binding site
Ga01G2486.1	1783	1793	WRKY binding site
Ga01G2486.1	1865	1875	WRKY binding site
Ga01G2486.1	698	708	MYB binding site involved in light responsiveness
Ga01G2486.1	915	925	MYB binding site involved in light responsiveness
Ga01G2486.1	1394	1404	MYB binding site involved in light responsiveness
Ga01G2486.1	817	827	abscisic acid responsive element
Ga01G2486.1	1492	1502	abscisic acid responsive element
Ga01G2486.1	1915	1925	abscisic acid responsive element
Ga02G0239.1	1502	1512	low-temperature responsive element
Ga02G0239.1	619	629	MYB binding site involved in drought-inducibility
Ga02G0239.1	727	737	WRKY binding site
Ga02G0239.1	1028	1038	WRKY binding site
Ga02G0239.1	1843	1853	WRKY binding site
Ga02G0239.1	357	367	abscisic acid responsive element
Ga02G0239.1	435	445	defense and stress responsive element
Ga02G0239.1	898	908	MeJA responsive element
Ga02G0458.1	427	437	MYB binding site involved in drought-inducibility
Ga02G0458.1	763	773	salicylic acid responsive element
Ga02G0458.1	1147	1157	salicylic acid responsive element
Ga02G0458.1	1894	1904	auxin responsive element
Ga02G0458.1	1970	1980	MYB binding site involved in light responsiveness
Ga02G0458.1	1481	1491	WRKY binding site
Ga02G0461.1	957	967	salicylic acid responsive element
Ga02G0461.1	766	776	WRKY binding site
Ga02G0461.1	1206	1216	WRKY binding site
Ga02G0461.1	312	322	abscisic acid responsive element
Ga02G0461.1	329	339	abscisic acid responsive element
Ga02G0461.1	469	479	abscisic acid responsive element
Ga02G0461.1	1649	1659	abscisic acid responsive element
Ga02G0461.1	1829	1839	abscisic acid responsive element
Ga02G0461.1	53	63	defense and stress responsive element
Ga02G0461.1	598	608	defense and stress responsive element
Ga02G0461.1	935	945	MeJA responsive element
Ga02G0461.1	1017	1027	MeJA responsive element
Ga02G0461.1	1797	1807	MeJA responsive element
Ga02G0920.1	238	248	MYB binding site involved in light responsiveness
Ga02G0920.1	160	170	WRKY binding site
Ga02G0920.1	1474	1484	abscisic acid responsive element
Ga02G0920.1	1800	1810	abscisic acid responsive element
Ga02G0920.1	1897	1907	salicylic acid responsive element
Ga02G0920.1	140	150	gibberellin responsive element
Ga02G1204.1	1659	1669	low-temperature responsive element
Ga02G1204.1	1089	1099	WRKY binding site
Ga02G1204.1	1930	1940	abscisic acid responsive element
Ga02G1763.1	583	593	low-temperature responsive element
Ga02G1763.1	1864	1874	low-temperature responsive element
Ga02G1763.1	805	815	salicylic acid responsive element
Ga02G1763.1	183	193	gibberellin responsive element
Ga02G1777.1	1880	1890	MYB binding site involved in drought-inducibility
Ga02G1777.1	1322	1332	MYB binding site involved in light responsiveness
Ga02G1777.1	226	236	defense and stress responsive element
Ga03G0032.1	1283	1293	MeJA responsive element
Ga03G0032.1	302	312	MYBHv1 binding site
Ga03G0032.1	32	42	MYB binding site involved in drought-inducibility
Ga03G0032.1	693	703	MYB binding site involved in drought-inducibility
Ga03G0617.1	93	103	MYB binding site involved in drought-inducibility
Ga03G0617.1	660	670	low-temperature responsive element
Ga03G0617.1	480	490	MeJA responsive element
Ga03G0617.1	1162	1172	defense and stress responsive element
Ga03G0617.1	974	984	gibberellin responsive element
Ga03G0617.1	1384	1394	auxin responsive element
Ga03G0617.1	167	177	abscisic acid responsive element
Ga03G0617.1	1796	1806	abscisic acid responsive element
Ga03G0617.1	52	62	WRKY binding site
Ga03G1428.1	973	983	salicylic acid responsive element
Ga03G1428.1	1662	1672	MYB binding site involved in drought-inducibility
Ga03G1428.1	280	290	low-temperature responsive element
Ga03G1428.1	648	658	low-temperature responsive element
Ga03G1428.1	1666	1676	MeJA responsive element
Ga03G1428.1	1778	1788	MeJA responsive element
Ga03G1428.1	623	633	defense and stress responsive element
Ga03G1428.1	1558	1568	abscisic acid responsive element
Ga03G1428.1	454	464	MYB binding site involved in light responsiveness
Ga03G1664.1	181	191	low-temperature responsive element
Ga03G1664.1	223	233	salicylic acid responsive element
Ga03G1664.1	1664	1674	salicylic acid responsive element
Ga03G1664.1	103	113	gibberellin responsive element
Ga03G1664.1	1662	1672	WRKY binding site
Ga03G1664.1	942	952	auxin responsive element
Ga03G1664.1	378	388	MeJA responsive element
Ga03G1664.1	396	406	MeJA responsive element
Ga03G1664.1	415	425	MeJA responsive element
Ga03G1664.1	458	468	MeJA responsive element
Ga03G1664.1	471	481	MeJA responsive element
Ga03G1664.1	908	918	MeJA responsive element
Ga03G1664.1	924	934	abscisic acid responsive element
Ga03G1664.1	1533	1543	abscisic acid responsive element
Ga03G1664.1	1766	1776	abscisic acid responsive element
Ga04G0565.1	74	84	MYB binding site involved in drought-inducibility
Ga04G0565.1	1084	1094	abscisic acid responsive element
Ga04G0565.1	1131	1141	abscisic acid responsive element
Ga04G0565.1	157	167	WRKY binding site
Ga04G0565.1	1823	1833	WRKY binding site
Ga04G0565.1	1850	1860	WRKY binding site
Ga04G0723.1	220	230	salicylic acid responsive element
Ga04G0723.1	1933	1943	gibberellin responsive element
Ga04G0723.1	1085	1095	abscisic acid responsive element
Ga04G0723.1	1287	1297	abscisic acid responsive element
Ga04G0723.1	1732	1742	defense and stress responsive element
Ga04G0723.1	147	157	gibberellin responsive element
Ga04G0723.1	1554	1564	MeJA responsive element
Ga04G0723.1	1852	1862	MeJA responsive element
Ga04G0723.1	1091	1101	auxin responsive element
Ga04G0723.1	895	905	MYB binding site involved in light responsiveness
Ga04G0723.1	1844	1854	MYB binding site involved in light responsiveness
Ga04G0723.1	676	686	WRKY binding site
Ga04G0723.1	1236	1246	WRKY binding site
Ga04G0787.1	1357	1367	gibberellin responsive element
Ga04G0787.1	193	203	MeJA responsive element
Ga04G0787.1	1009	1019	MeJA responsive element
Ga04G0787.1	611	621	WRKY binding site
Ga04G0787.1	899	909	WRKY binding site
Ga04G0787.1	1926	1936	WRKY binding site
Ga04G0787.1	675	685	salicylic acid responsive element
Ga04G0787.1	737	747	gibberellin responsive element
Ga04G0787.1	405	415	auxin responsive element
Ga04G1249.1	1003	1013	MeJA responsive element
Ga04G1249.1	486	496	MYB binding site involved in flavonoid biosynthetic genes regulation
Ga04G1249.1	387	397	defense and stress responsive element
Ga04G1249.1	1284	1294	defense and stress responsive element
Ga04G1249.1	1898	1908	MYB binding site involved in light responsiveness
Ga04G1249.1	1168	1178	MYBHv1 binding site
Ga04G1249.1	1870	1880	MYBHv1 binding site
Ga04G1249.1	1482	1492	gibberellin responsive element
Ga04G1249.1	1461	1471	salicylic acid responsive element
Ga04G1563.1	1047	1057	MYB binding site involved in drought-inducibility
Ga04G1563.1	869	879	gibberellin responsive element
Ga04G1563.1	206	216	auxin responsive element
Ga04G1563.1	752	762	MeJA responsive element
Ga04G1563.1	1230	1240	MeJA responsive element
Ga04G1616.1	729	739	abscisic acid responsive element
Ga04G1616.1	969	979	gibberellin responsive element
Ga04G1616.1	565	575	gibberellin responsive element
Ga04G1616.1	1219	1229	gibberellin responsive element
Ga04G1616.1	1918	1928	low-temperature responsive element
Ga04G1723.1	868	878	WRKY binding site
Ga04G1723.1	139	149	abscisic acid responsive element
Ga04G1723.1	1227	1237	auxin responsive element
Ga04G1723.1	505	515	salicylic acid responsive element
Ga04G1723.1	1470	1480	salicylic acid responsive element
Ga04G1723.1	1955	1965	gibberellin responsive element
Ga04G1723.1	709	719	MYBHv1 binding site
Ga04G1859.1	416	426	MeJA responsive element
Ga04G1859.1	1210	1220	MeJA responsive element
Ga04G1859.1	1632	1642	MeJA responsive element
Ga04G1859.1	640	650	abscisic acid responsive element
Ga04G1859.1	1031	1041	abscisic acid responsive element
Ga04G1859.1	1630	1640	abscisic acid responsive element
Ga04G1859.1	1449	1459	salicylic acid responsive element
Ga04G1859.1	795	805	MYBHv1 binding site
Ga04G2005.1	561	571	MeJA responsive element
Ga04G2005.1	905	915	MeJA responsive element
Ga04G2005.1	1035	1045	MeJA responsive element
Ga04G2005.1	1192	1202	MeJA responsive element
Ga04G2005.1	1200	1210	MeJA responsive element
Ga04G2005.1	1557	1567	MeJA responsive element
Ga04G2005.1	1033	1043	abscisic acid responsive element
Ga04G2005.1	1194	1204	abscisic acid responsive element
Ga04G2005.1	1545	1555	WRKY binding site
Ga04G2005.1	1710	1720	WRKY binding site
Ga04G2005.1	482	492	auxin responsive element
Ga04G2006.1	1476	1486	low-temperature responsive element
Ga04G2006.1	911	921	gibberellin responsive element
Ga04G2006.1	1349	1359	MeJA responsive element
Ga04G2006.1	1807	1817	MeJA responsive element
Ga04G2006.1	221	231	abscisic acid responsive element
Ga04G2006.1	928	938	abscisic acid responsive element
Ga04G2006.1	982	992	defense and stress responsive element
Ga04G2006.1	1062	1072	defense and stress responsive element
Ga05G0630.1	41	51	abscisic acid responsive element
Ga05G0630.1	400	410	abscisic acid responsive element
Ga05G0630.1	468	478	abscisic acid responsive element
Ga05G0630.1	1315	1325	abscisic acid responsive element
Ga05G0630.1	620	630	MeJA responsive element
Ga05G0630.1	1455	1465	WRKY binding site
Ga05G0630.1	1563	1573	WRKY binding site
Ga05G0630.1	1815	1825	gibberellin responsive element
Ga05G0630.1	1993	2003	low-temperature responsive element
Ga05G0631.1	1070	1080	WRKY binding site
Ga05G0631.1	14	24	gibberellin responsive element
Ga05G0631.1	635	645	MeJA responsive element
Ga05G0631.1	329	339	gibberellin responsive element
Ga05G0631.1	1670	1680	gibberellin responsive element
Ga05G0631.1	1237	1247	abscisic acid responsive element
Ga05G0631.1	1583	1593	abscisic acid responsive element
Ga05G0631.1	1751	1761	abscisic acid responsive element
Ga05G0631.1	204	214	MYB binding site involved in drought-inducibility
Ga05G0676.1	1719	1729	MeJA responsive element
Ga05G0676.1	1840	1850	MeJA responsive element
Ga05G0676.1	1150	1160	abscisic acid responsive element
Ga05G0676.1	1569	1579	abscisic acid responsive element
Ga05G0676.1	126	136	MYB binding site involved in light responsiveness
Ga05G0676.1	982	992	MYB binding site involved in light responsiveness
Ga05G0676.1	1413	1423	MYB binding site involved in light responsiveness
Ga05G0676.1	1984	1994	auxin responsive element
Ga05G0676.1	1495	1505	MYB binding site involved in drought-inducibility
Ga05G0676.1	134	144	low-temperature responsive element
Ga05G0676.1	283	293	low-temperature responsive element
Ga05G1186.1	347	357	defense and stress responsive element
Ga05G1186.1	1991	2001	defense and stress responsive element
Ga05G1186.1	1780	1790	MeJA responsive element
Ga05G1186.1	1896	1906	MeJA responsive element
Ga05G1186.1	888	898	WRKY binding site
Ga05G1186.1	726	736	low-temperature responsive element
Ga05G1262.1	1429	1439	WRKY binding site
Ga05G1262.1	1756	1766	MYBHv1 binding site
Ga05G1262.1	600	610	MYB binding site involved in drought-inducibility
Ga05G1262.1	1842	1852	MYB binding site involved in drought-inducibility
Ga05G1600.1	619	629	gibberellin responsive element
Ga05G1600.1	1029	1039	WRKY binding site
Ga05G1600.1	1110	1120	WRKY binding site
Ga05G1600.1	133	143	abscisic acid responsive element
Ga05G1600.1	885	895	abscisic acid responsive element
Ga05G1600.1	1004	1014	abscisic acid responsive element
Ga05G1600.1	1026	1036	abscisic acid responsive element
Ga05G1600.1	1055	1065	abscisic acid responsive element
Ga05G1600.1	1358	1368	defense and stress responsive element
Ga05G1600.1	205	215	MeJA responsive element
Ga05G1600.1	958	968	MeJA responsive element
Ga05G1600.1	587	597	low-temperature responsive element
Ga05G1600.1	1947	1957	salicylic acid responsive element
Ga05G1633.1	752	762	MYBHv1 binding site
Ga05G1633.1	1676	1686	gibberellin responsive element
Ga05G1633.1	1133	1143	MYB binding site involved in drought-inducibility
Ga05G1633.1	1816	1826	abscisic acid responsive element
Ga05G1633.1	810	820	MeJA responsive element
Ga05G1836.1	1984	1994	MYB binding site involved in drought-inducibility
Ga05G1836.1	356	366	low-temperature responsive element
Ga05G1836.1	1593	1603	low-temperature responsive element
Ga05G1836.1	337	347	MeJA responsive element
Ga05G1836.1	1718	1728	MeJA responsive element
Ga05G1836.1	1730	1740	MeJA responsive element
Ga05G1836.1	1760	1770	MeJA responsive element
Ga05G1836.1	223	233	abscisic acid responsive element
Ga05G1836.1	1640	1650	auxin responsive element
Ga05G1836.1	1575	1585	WRKY binding site
Ga05G1836.1	1990	2000	MYB binding site involved in light responsiveness
Ga05G2180.1	958	968	salicylic acid responsive element
Ga05G2180.1	1529	1539	MYBHv1 binding site
Ga05G2180.1	1621	1631	MYBHv1 binding site
Ga05G2180.1	1545	1555	gibberellin responsive element
Ga05G2180.1	1401	1411	low-temperature responsive element
Ga05G2180.1	720	730	abscisic acid responsive element
Ga05G2180.1	1659	1669	abscisic acid responsive element
Ga05G2180.1	1681	1691	abscisic acid responsive element
Ga05G2180.1	1827	1837	abscisic acid responsive element
Ga05G2180.1	891	901	MeJA responsive element
Ga05G2180.1	1392	1402	MeJA responsive element
Ga05G2180.1	1711	1721	MeJA responsive element
Ga05G2180.1	326	336	MYB binding site involved in light responsiveness
Ga05G2180.1	1488	1498	WRKY binding site
Ga05G2180.1	1549	1559	WRKY binding site
Ga05G2180.1	190	200	auxin responsive element
Ga05G2180.1	751	761	auxin responsive element
Ga05G2621.1	308	318	gibberellin responsive element
Ga05G2621.1	973	983	MYB binding site involved in light responsiveness
Ga05G2621.1	1077	1087	MYB binding site involved in light responsiveness
Ga05G2621.1	1401	1411	gibberellin responsive element
Ga05G2621.1	640	650	abscisic acid responsive element
Ga05G2621.1	1718	1728	abscisic acid responsive element
Ga05G2621.1	1641	1651	MeJA responsive element
Ga05G2621.1	1941	1951	MeJA responsive element
Ga05G2783.1	1651	1661	MYBHv1 binding site
Ga05G2783.1	1693	1703	MYBHv1 binding site
Ga05G2783.1	1715	1725	WRKY binding site
Ga05G2783.1	1544	1554	auxin responsive element
Ga05G2783.1	549	559	MeJA responsive element
Ga05G2783.1	844	854	MeJA responsive element
Ga05G2783.1	870	880	MeJA responsive element
Ga05G2783.1	1052	1062	MeJA responsive element
Ga05G2783.1	1506	1516	MeJA responsive element
Ga05G2783.1	1176	1186	defense and stress responsive element
Ga05G2783.1	868	878	abscisic acid responsive element
Ga05G2783.1	1050	1060	abscisic acid responsive element
Ga05G2783.1	1267	1277	abscisic acid responsive element
Ga05G2783.1	1303	1313	abscisic acid responsive element
Ga05G2783.1	1742	1752	abscisic acid responsive element
Ga06G0220.1	1309	1319	salicylic acid responsive element
Ga06G0220.1	1769	1779	gibberellin responsive element
Ga06G0220.1	1962	1972	gibberellin responsive element
Ga06G0220.1	969	979	MYB binding site involved in drought-inducibility
Ga06G0220.1	363	373	MYB binding site involved in light responsiveness
Ga06G0220.1	223	233	WRKY binding site
Ga06G0220.1	334	344	WRKY binding site
Ga06G0220.1	1773	1783	WRKY binding site
Ga06G0220.1	639	649	MeJA responsive element
Ga06G0220.1	768	778	MeJA responsive element
Ga06G0220.1	886	896	MeJA responsive element
Ga06G0220.1	1818	1828	MeJA responsive element
Ga06G0220.1	1218	1228	MYB binding site involved in flavonoid biosynthetic genes regulation
Ga06G0220.1	641	651	abscisic acid responsive element
Ga06G0220.1	660	670	abscisic acid responsive element
Ga06G0220.1	888	898	abscisic acid responsive element
Ga06G0220.1	907	917	abscisic acid responsive element
Ga06G0220.1	1084	1094	abscisic acid responsive element
Ga06G0958.1	1110	1120	salicylic acid responsive element
Ga06G0958.1	64	74	low-temperature responsive element
Ga06G0958.1	918	928	WRKY binding site
Ga06G0958.1	1351	1361	WRKY binding site
Ga06G0958.1	1538	1548	MYB binding site involved in light responsiveness
Ga06G0958.1	1049	1059	auxin responsive element
Ga06G1105.1	1952	1962	MYB binding site involved in drought-inducibility
Ga06G1105.1	655	665	low-temperature responsive element
Ga06G1105.1	234	244	abscisic acid responsive element
Ga06G1105.1	231	241	MeJA responsive element
Ga06G1105.1	1231	1241	WRKY binding site
Ga06G1105.1	661	671	MYB binding site involved in light responsiveness
Ga06G1171.1	1634	1644	gibberellin responsive element
Ga06G1171.1	1221	1231	MeJA responsive element
Ga06G1171.1	1296	1306	abscisic acid responsive element
Ga06G1171.1	1541	1551	abscisic acid responsive element
Ga06G1171.1	1598	1608	abscisic acid responsive element
Ga06G1171.1	1926	1936	abscisic acid responsive element
Ga06G1171.1	1601	1611	WRKY binding site
Ga06G1176.1	1947	1957	MYB binding site involved in drought-inducibility
Ga06G1176.1	928	938	WRKY binding site
Ga06G1176.1	1794	1804	MYB binding site involved in light responsiveness
Ga06G1176.1	206	216	gibberellin responsive element
Ga06G1176.1	1020	1030	gibberellin responsive element
Ga06G1176.1	1597	1607	abscisic acid responsive element
Ga06G1231.1	666	676	WRKY binding site
Ga06G1231.1	1156	1166	MYB binding site involved in light responsiveness
Ga06G1231.1	1358	1368	MYB binding site involved in light responsiveness
Ga06G1231.1	535	545	abscisic acid responsive element
Ga06G1231.1	704	714	abscisic acid responsive element
Ga06G1231.1	570	580	MYB binding site involved in flavonoid biosynthetic genes regulation
Ga06G1231.1	477	487	auxin responsive element
Ga06G1231.1	658	668	salicylic acid responsive element
Ga06G1231.1	941	951	gibberellin responsive element
Ga06G1231.1	1788	1798	MYBHv1 binding site
Ga06G1231.1	811	821	gibberellin responsive element
Ga06G1231.1	1083	1093	auxin responsive element
Ga06G1231.1	1224	1234	MeJA responsive element
Ga06G1231.1	669	679	MYB binding site involved in drought-inducibility
Ga06G1645.1	713	723	salicylic acid responsive element
Ga06G1645.1	1839	1849	salicylic acid responsive element
Ga06G1645.1	1009	1019	gibberellin responsive element
Ga06G1645.1	1435	1445	WRKY binding site
Ga06G1645.1	820	830	MYB binding site involved in light responsiveness
Ga06G1645.1	491	501	defense and stress responsive element
Ga06G1645.1	1359	1369	defense and stress responsive element
Ga06G1645.1	681	691	abscisic acid responsive element
Ga06G1645.1	814	824	abscisic acid responsive element
Ga06G1645.1	1927	1937	abscisic acid responsive element
Ga06G1645.1	1376	1386	MeJA responsive element
Ga06G1645.1	1939	1949	MeJA responsive element
Ga06G1836.1	1045	1055	gibberellin responsive element
Ga06G1836.1	72	82	salicylic acid responsive element
Ga06G1836.1	1655	1665	defense and stress responsive element
Ga06G1836.1	825	835	abscisic acid responsive element
Ga06G1836.1	1162	1172	abscisic acid responsive element
Ga06G1836.1	1429	1439	abscisic acid responsive element
Ga06G1836.1	1462	1472	gibberellin responsive element
Ga06G1836.1	878	888	MeJA responsive element
Ga06G1836.1	1105	1115	MeJA responsive element
Ga06G2195.1	1717	1727	MeJA responsive element
Ga06G2195.1	634	644	abscisic acid responsive element
Ga06G2195.1	1169	1179	salicylic acid responsive element
Ga06G2242.1	1647	1657	low-temperature responsive element
Ga06G2242.1	393	403	salicylic acid responsive element
Ga06G2242.1	1850	1860	salicylic acid responsive element
Ga06G2242.1	794	804	WRKY binding site
Ga06G2242.1	1270	1280	WRKY binding site
Ga06G2242.1	1971	1981	WRKY binding site
Ga06G2242.1	649	659	MYB binding site involved in light responsiveness
Ga06G2242.1	1377	1387	MYB binding site involved in light responsiveness
Ga06G2242.1	1040	1050	MYB binding site involved in flavonoid biosynthetic genes regulation
Ga06G2242.1	188	198	gibberellin responsive element
Ga07G0022.1	58	68	MYBHv1 binding site
Ga07G0022.1	1652	1662	MYBHv1 binding site
Ga07G0022.1	150	160	salicylic acid responsive element
Ga07G0022.1	225	235	salicylic acid responsive element
Ga07G0022.1	985	995	salicylic acid responsive element
Ga07G0022.1	134	144	WRKY binding site
Ga07G0022.1	158	168	WRKY binding site
Ga07G0022.1	951	961	WRKY binding site
Ga07G0022.1	992	1002	WRKY binding site
Ga07G0022.1	1946	1956	WRKY binding site
Ga07G0022.1	243	253	auxin responsive element
Ga07G0022.1	1982	1992	auxin responsive element
Ga07G0022.1	692	702	MeJA responsive element
Ga07G0022.1	1256	1266	MeJA responsive element
Ga07G0022.1	1635	1645	MeJA responsive element
Ga07G0022.1	195	205	abscisic acid responsive element
Ga07G0022.1	694	704	abscisic acid responsive element
Ga07G0226.1	1571	1581	MYB binding site involved in drought-inducibility
Ga07G0226.1	928	938	salicylic acid responsive element
Ga07G0226.1	951	961	salicylic acid responsive element
Ga07G0226.1	1062	1072	salicylic acid responsive element
Ga07G0226.1	184	194	MeJA responsive element
Ga07G0226.1	486	496	MeJA responsive element
Ga07G0226.1	1397	1407	MeJA responsive element
Ga07G0226.1	1122	1132	abscisic acid responsive element
Ga07G0226.1	709	719	gibberellin responsive element
Ga07G0226.1	1620	1630	WRKY binding site
Ga07G0226.1	211	221	MYB binding site involved in light responsiveness
Ga07G0329.1	997	1007	salicylic acid responsive element
Ga07G0329.1	1243	1253	MYBHv1 binding site
Ga07G0329.1	1280	1290	MYBHv1 binding site
Ga07G0329.1	1083	1093	abscisic acid responsive element
Ga07G0329.1	1207	1217	abscisic acid responsive element
Ga07G0329.1	1476	1486	abscisic acid responsive element
Ga07G0329.1	1601	1611	defense and stress responsive element
Ga07G0329.1	1203	1213	auxin responsive element
Ga07G0329.1	1471	1481	auxin responsive element
Ga07G0329.1	1884	1894	WRKY binding site
Ga07G0386.1	1851	1861	salicylic acid responsive element
Ga07G0386.1	824	834	gibberellin responsive element
Ga07G0386.1	860	870	gibberellin responsive element
Ga07G0386.1	1585	1595	MeJA responsive element
Ga07G0386.1	1612	1622	MeJA responsive element
Ga07G0386.1	1412	1422	abscisic acid responsive element
Ga07G0386.1	1434	1444	abscisic acid responsive element
Ga07G0386.1	1743	1753	abscisic acid responsive element
Ga07G0386.1	1725	1735	defense and stress responsive element
Ga07G0386.1	1776	1786	gibberellin responsive element
Ga07G0386.1	419	429	MYB binding site involved in light responsiveness
Ga07G0386.1	754	764	WRKY binding site
Ga07G0386.1	1484	1494	WRKY binding site
Ga07G0593.1	1354	1364	salicylic acid responsive element
Ga07G0593.1	1569	1579	MYBHv1 binding site
Ga07G0593.1	1652	1662	low-temperature responsive element
Ga07G0593.1	1292	1302	auxin responsive element
Ga07G0593.1	161	171	abscisic acid responsive element
Ga07G0593.1	692	702	MYB binding site involved in flavonoid biosynthetic genes regulation
Ga07G0975.1	717	727	MYB binding site involved in light responsiveness
Ga07G0975.1	1830	1840	MYB binding site involved in light responsiveness
Ga07G0975.1	117	127	WRKY binding site
Ga07G0975.1	197	207	MeJA responsive element
Ga07G0975.1	1066	1076	MeJA responsive element
Ga07G0975.1	1216	1226	MeJA responsive element
Ga07G0975.1	1658	1668	MeJA responsive element
Ga07G0975.1	211	221	abscisic acid responsive element
Ga07G1463.1	1530	1540	MYB binding site involved in drought-inducibility
Ga07G1463.1	1738	1748	MYB binding site involved in drought-inducibility
Ga07G1463.1	1504	1514	MeJA responsive element
Ga07G1463.1	1747	1757	MeJA responsive element
Ga07G1463.1	5	15	abscisic acid responsive element
Ga07G1463.1	1561	1571	abscisic acid responsive element
Ga07G1463.1	1721	1731	abscisic acid responsive element
Ga07G1463.1	464	474	WRKY binding site
Ga07G1463.1	1122	1132	WRKY binding site
Ga07G1463.1	1527	1537	WRKY binding site
Ga07G1463.1	1538	1548	WRKY binding site
Ga07G1463.1	1368	1378	MYB binding site involved in light responsiveness
Ga07G1529.1	988	998	defense and stress responsive element
Ga07G1529.1	1406	1416	MeJA responsive element
Ga07G1529.1	1419	1429	MeJA responsive element
Ga07G1529.1	1422	1432	MeJA responsive element
Ga07G1529.1	1714	1724	MeJA responsive element
Ga07G1529.1	825	835	MYB binding site involved in light responsiveness
Ga07G1529.1	272	282	WRKY binding site
Ga07G1529.1	305	315	salicylic acid responsive element
Ga07G1529.1	1945	1955	MYBHv1 binding site
Ga07G1529.1	589	599	low-temperature responsive element
Ga07G1529.1	1336	1346	low-temperature responsive element
Ga07G1965.1	1651	1661	MeJA responsive element
Ga07G1965.1	699	709	defense and stress responsive element
Ga07G1965.1	1827	1837	defense and stress responsive element
Ga07G1965.1	200	210	abscisic acid responsive element
Ga07G1965.1	172	182	salicylic acid responsive element
Ga07G2122.1	1245	1255	abscisic acid responsive element
Ga07G2122.1	1938	1948	auxin responsive element
Ga07G2122.1	698	708	WRKY binding site
Ga07G2122.1	1802	1812	MYBHv1 binding site
Ga07G2405.1	1445	1455	salicylic acid responsive element
Ga07G2405.1	456	466	low-temperature responsive element
Ga07G2405.1	491	501	auxin responsive element
Ga07G2405.1	1876	1886	auxin responsive element
Ga07G2405.1	1197	1207	WRKY binding site
Ga07G2405.1	1753	1763	WRKY binding site
Ga07G2405.1	124	134	MYB binding site involved in light responsiveness
Ga07G2405.1	1533	1543	MYB binding site involved in light responsiveness
Ga07G2405.1	1735	1745	MYB binding site involved in light responsiveness
Ga07G2437.1	352	362	WRKY binding site
Ga07G2437.1	1281	1291	WRKY binding site
Ga07G2437.1	1131	1141	MYB binding site involved in light responsiveness
Ga07G2437.1	1712	1722	abscisic acid responsive element
Ga07G2437.1	1114	1124	salicylic acid responsive element
Ga07G2437.1	1597	1607	salicylic acid responsive element
Ga07G2437.1	1384	1394	MYB binding site involved in drought-inducibility
Ga07G2667.1	413	423	WRKY binding site
Ga07G2667.1	284	294	auxin responsive element
Ga07G2667.1	739	749	auxin responsive element
Ga07G2667.1	363	373	gibberellin responsive element
Ga08G0675.1	470	480	low-temperature responsive element
Ga08G1308.1	1427	1437	gibberellin responsive element
Ga08G1308.1	514	524	defense and stress responsive element
Ga08G1308.1	1960	1970	defense and stress responsive element
Ga08G1308.1	93	103	abscisic acid responsive element
Ga08G1308.1	1498	1508	WRKY binding site
Ga08G1308.1	1588	1598	WRKY binding site
Ga08G1424.1	771	781	abscisic acid responsive element
Ga08G1424.1	772	782	abscisic acid responsive element
Ga08G1424.1	1729	1739	WRKY binding site
Ga08G1424.1	1841	1851	MYB binding site involved in light responsiveness
Ga08G1424.1	1531	1541	gibberellin responsive element
Ga08G1424.1	1944	1954	gibberellin responsive element
Ga08G1530.1	1763	1773	MYB binding site involved in drought-inducibility
Ga08G1530.1	1160	1170	WRKY binding site
Ga08G1530.1	1796	1806	WRKY binding site
Ga08G1530.1	178	188	abscisic acid responsive element
Ga08G1530.1	812	822	abscisic acid responsive element
Ga08G1530.1	1695	1705	abscisic acid responsive element
Ga08G1530.1	834	844	MeJA responsive element
Ga08G1590.1	1356	1366	MYB binding site involved in drought-inducibility
Ga08G1590.1	755	765	low-temperature responsive element
Ga08G1590.1	1114	1124	defense and stress responsive element
Ga08G1590.1	347	357	abscisic acid responsive element
Ga08G1590.1	763	773	abscisic acid responsive element
Ga08G1590.1	1336	1346	abscisic acid responsive element
Ga08G1590.1	715	725	WRKY binding site
Ga08G1590.1	1202	1212	WRKY binding site
Ga08G1590.1	1500	1510	MYB binding site involved in light responsiveness
Ga08G1998.1	180	190	gibberellin responsive element
Ga08G1998.1	1199	1209	gibberellin responsive element
Ga08G1998.1	1875	1885	gibberellin responsive element
Ga08G1998.1	1644	1654	MYBHv1 binding site
Ga08G1998.1	151	161	salicylic acid responsive element
Ga08G1998.1	388	398	abscisic acid responsive element
Ga08G1998.1	88	98	defense and stress responsive element
Ga08G1998.1	1626	1636	defense and stress responsive element
Ga08G2218.1	606	616	defense and stress responsive element
Ga08G2218.1	1863	1873	MeJA responsive element
Ga08G2218.1	1451	1461	gibberellin responsive element
Ga08G2218.1	180	190	WRKY binding site
Ga08G2218.1	810	820	WRKY binding site
Ga08G2219.1	1735	1745	gibberellin responsive element
Ga08G2219.1	16	26	MYB binding site involved in drought-inducibility
Ga08G2219.1	1119	1129	MYB binding site involved in drought-inducibility
Ga08G2219.1	13	23	MeJA responsive element
Ga08G2219.1	700	710	MeJA responsive element
Ga08G2219.1	735	745	MeJA responsive element
Ga08G2219.1	702	712	abscisic acid responsive element
Ga08G2219.1	737	747	abscisic acid responsive element
Ga08G2219.1	726	736	auxin responsive element
Ga08G2219.1	1125	1135	WRKY binding site
Ga08G2508.1	1639	1649	low-temperature responsive element
Ga08G2508.1	1952	1962	MYB binding site involved in drought-inducibility
Ga08G2508.1	11	21	salicylic acid responsive element
Ga08G2508.1	739	749	salicylic acid responsive element
Ga08G2508.1	1933	1943	auxin responsive element
Ga08G2508.1	304	314	WRKY binding site
Ga08G2508.1	1963	1973	MYB binding site involved in flavonoid biosynthetic genes regulation
Ga08G2508.1	799	809	abscisic acid responsive element
Ga08G2508.1	1283	1293	abscisic acid responsive element
Ga08G2508.1	41	51	defense and stress responsive element
Ga08G2508.1	678	688	gibberellin responsive element
Ga09G0078.1	1776	1786	gibberellin responsive element
Ga09G0078.1	1071	1081	salicylic acid responsive element
Ga09G0078.1	1114	1124	MYB binding site involved in light responsiveness
Ga09G0078.1	715	725	gibberellin responsive element
Ga09G0078.1	727	737	MeJA responsive element
Ga09G0078.1	1691	1701	abscisic acid responsive element
Ga09G0078.1	667	677	MYB binding site involved in flavonoid biosynthetic genes regulation
Ga09G0098.1	510	520	defense and stress responsive element
Ga09G0098.1	1563	1573	defense and stress responsive element
Ga09G0098.1	638	648	abscisic acid responsive element
Ga09G0098.1	1186	1196	abscisic acid responsive element
Ga09G0098.1	446	456	WRKY binding site
Ga09G0098.1	1131	1141	auxin responsive element
Ga09G0098.1	25	35	salicylic acid responsive element
Ga09G0114.1	650	660	low-temperature responsive element
Ga09G0114.1	1476	1486	low-temperature responsive element
Ga09G0114.1	1930	1940	auxin responsive element
Ga09G0114.1	1936	1946	auxin responsive element
Ga09G0114.1	1094	1104	gibberellin responsive element
Ga09G0114.1	851	861	abscisic acid responsive element
Ga09G0114.1	1405	1415	abscisic acid responsive element
Ga09G0114.1	824	834	MeJA responsive element
Ga09G0114.1	1031	1041	MeJA responsive element
Ga09G0114.1	1907	1917	MeJA responsive element
Ga09G0114.1	1910	1920	MeJA responsive element
Ga09G0280.1	1268	1278	low-temperature responsive element
Ga09G0280.1	1332	1342	MYB binding site involved in drought-inducibility
Ga09G0280.1	1912	1922	MYB binding site involved in drought-inducibility
Ga09G0280.1	644	654	MYB binding site involved in light responsiveness
Ga09G0280.1	1600	1610	WRKY binding site
Ga09G0280.1	1725	1735	MeJA responsive element
Ga09G2739.1	217	227	MYB binding site involved in drought-inducibility
Ga09G2739.1	530	540	low-temperature responsive element
Ga09G2739.1	372	382	abscisic acid responsive element
Ga09G2739.1	683	693	abscisic acid responsive element
Ga09G2739.1	872	882	defense and stress responsive element
Ga09G2739.1	188	198	MeJA responsive element
Ga09G2739.1	1738	1748	MeJA responsive element
Ga09G2739.1	99	109	WRKY binding site
Ga09G2739.1	813	823	WRKY binding site
Ga09G2739.1	838	848	WRKY binding site
Ga09G2739.1	1358	1368	WRKY binding site
Ga09G2739.1	116	126	MYB binding site involved in light responsiveness
Ga10G0998.1	55	65	abscisic acid responsive element
Ga10G0998.1	86	96	abscisic acid responsive element
Ga10G0998.1	1388	1398	abscisic acid responsive element
Ga10G0998.1	1705	1715	abscisic acid responsive element
Ga10G0998.1	1201	1211	MeJA responsive element
Ga10G0998.1	1617	1627	MeJA responsive element
Ga10G0998.1	757	767	salicylic acid responsive element
Ga10G0998.1	1457	1467	salicylic acid responsive element
Ga10G0998.1	1603	1613	salicylic acid responsive element
Ga10G0998.1	1939	1949	salicylic acid responsive element
Ga10G0998.1	42	52	MYBHv1 binding site
Ga10G0998.1	1658	1668	auxin responsive element
Ga10G0998.1	1043	1053	low-temperature responsive element
Ga10G2167.1	965	975	salicylic acid responsive element
Ga10G2167.1	1816	1826	abscisic acid responsive element
Ga10G2167.1	1772	1782	gibberellin responsive element
Ga10G2167.1	1781	1791	MeJA responsive element
Ga10G2167.1	1792	1802	MeJA responsive element
Ga10G2167.1	1795	1805	MeJA responsive element
Ga10G2167.1	1802	1812	gibberellin responsive element
Ga10G2167.1	1473	1483	MYB binding site involved in light responsiveness
Ga10G2167.1	757	767	WRKY binding site
Ga10G2213.1	469	479	MeJA responsive element
Ga10G2213.1	903	913	MeJA responsive element
Ga10G2213.1	467	477	abscisic acid responsive element
Ga10G2213.1	534	544	defense and stress responsive element
Ga10G2213.1	709	719	defense and stress responsive element
Ga10G2213.1	1432	1442	defense and stress responsive element
Ga10G2213.1	1232	1242	gibberellin responsive element
Ga10G2213.1	126	136	WRKY binding site
Ga10G2213.1	372	382	MYB binding site involved in light responsiveness
Ga10G2676.1	385	395	MYB binding site involved in light responsiveness
Ga10G2676.1	250	260	WRKY binding site
Ga10G2676.1	417	427	WRKY binding site
Ga10G2676.1	1142	1152	WRKY binding site
Ga10G2676.1	1222	1232	WRKY binding site
Ga10G2676.1	1074	1084	MeJA responsive element
Ga10G2676.1	1076	1086	abscisic acid responsive element
Ga10G2676.1	1139	1149	abscisic acid responsive element
Ga10G2676.1	650	660	MYB binding site involved in drought-inducibility
Ga10G2676.1	1054	1064	salicylic acid responsive element
Ga10G2676.1	1226	1236	salicylic acid responsive element
Ga10G2714.1	204	214	auxin responsive element
Ga10G2714.1	1784	1794	abscisic acid responsive element
Ga10G2714.1	542	552	MYB binding site involved in flavonoid biosynthetic genes regulation
Ga10G2714.1	739	749	low-temperature responsive element
Ga10G2714.1	775	785	low-temperature responsive element
Ga10G2714.1	1119	1129	low-temperature responsive element
Ga10G2973.1	1420	1430	MYB binding site involved in drought-inducibility
Ga10G2973.1	174	184	defense and stress responsive element
Ga10G2973.1	1230	1240	defense and stress responsive element
Ga10G2973.1	85	95	abscisic acid responsive element
Ga10G2973.1	287	297	abscisic acid responsive element
Ga10G2973.1	675	685	abscisic acid responsive element
Ga10G2973.1	41	51	MeJA responsive element
Ga10G2973.1	215	225	MeJA responsive element
Ga10G2973.1	1469	1479	MeJA responsive element
Ga10G2973.1	1708	1718	MeJA responsive element
Ga10G2973.1	1720	1730	MeJA responsive element
Ga10G2973.1	1720	1730	MeJA responsive element
Ga10G2973.1	558	568	MYB binding site involved in light responsiveness
Ga10G2973.1	1001	1011	MYB binding site involved in light responsiveness
Ga10G2973.1	1686	1696	WRKY binding site
Ga10G2973.1	1739	1749	auxin responsive element
Ga10G2973.1	1815	1825	auxin responsive element
Ga10G3035.1	885	895	low-temperature responsive element
Ga10G3035.1	71	81	salicylic acid responsive element
Ga10G3035.1	963	973	salicylic acid responsive element
Ga10G3035.1	1661	1671	salicylic acid responsive element
Ga10G3035.1	14	24	WRKY binding site
Ga10G3035.1	1724	1734	defense and stress responsive element
Ga10G3035.1	1514	1524	MeJA responsive element
Ga11G1066.1	1162	1172	abscisic acid responsive element
Ga11G1066.1	1163	1173	abscisic acid responsive element
Ga11G1066.1	524	534	gibberellin responsive element
Ga11G1066.1	1635	1645	gibberellin responsive element
Ga11G1066.1	1891	1901	gibberellin responsive element
Ga11G1066.1	484	494	salicylic acid responsive element
Ga11G1066.1	1761	1771	salicylic acid responsive element
Ga11G1906.1	764	774	auxin responsive element
Ga11G1906.1	342	352	low-temperature responsive element
Ga11G1906.1	713	723	WRKY binding site
Ga11G1906.1	1072	1082	MYB binding site involved in light responsiveness
Ga11G1906.1	1374	1384	MYB binding site involved in light responsiveness
Ga11G1906.1	1128	1138	auxin responsive element
Ga11G1906.1	1362	1372	MeJA responsive element
Ga11G1906.1	1459	1469	defense and stress responsive element
Ga11G1906.1	1567	1577	abscisic acid responsive element
Ga11G2385.1	1689	1699	MYBHv1 binding site
Ga11G2385.1	1310	1320	auxin responsive element
Ga11G2385.1	341	351	abscisic acid responsive element
Ga11G2385.1	916	926	WRKY binding site
Ga11G2385.1	1051	1061	MYB binding site involved in light responsiveness
Ga11G2385.1	1835	1845	MYB binding site involved in drought-inducibility
Ga11G2385.1	1907	1917	MYB binding site involved in drought-inducibility
Ga11G2385.1	328	338	low-temperature responsive element
Ga11G2446.1	28	38	gibberellin responsive element
Ga11G2446.1	138	148	gibberellin responsive element
Ga11G2446.1	512	522	gibberellin responsive element
Ga11G2446.1	399	409	abscisic acid responsive element
Ga11G2446.1	977	987	abscisic acid responsive element
Ga11G2705.1	584	594	MeJA responsive element
Ga11G2705.1	1252	1262	defense and stress responsive element
Ga11G2705.1	818	828	abscisic acid responsive element
Ga11G2705.1	406	416	MYB binding site involved in light responsiveness
Ga11G2705.1	976	986	WRKY binding site
Ga11G2705.1	362	372	gibberellin responsive element
Ga11G2705.1	677	687	MYBHv1 binding site
Ga11G2705.1	52	62	salicylic acid responsive element
Ga11G2705.1	1531	1541	salicylic acid responsive element
Ga11G2705.1	1989	1999	low-temperature responsive element
Ga11G2900.1	655	665	MYBHv1 binding site
Ga11G2900.1	1234	1244	gibberellin responsive element
Ga11G2900.1	1869	1879	gibberellin responsive element
Ga11G2900.1	563	573	WRKY binding site
Ga11G2900.1	169	179	abscisic acid responsive element
Ga11G2900.1	1501	1511	abscisic acid responsive element
Ga11G2900.1	406	416	MeJA responsive element
Ga11G2900.1	907	917	MeJA responsive element
Ga11G2900.1	1310	1320	defense and stress responsive element
Ga11G2900.1	176	186	gibberellin responsive element
Ga11G2913.1	1842	1852	MYB binding site involved in drought-inducibility
Ga11G2913.1	744	754	salicylic acid responsive element
Ga11G2913.1	1456	1466	low-temperature responsive element
Ga11G2913.1	18	28	abscisic acid responsive element
Ga11G2913.1	650	660	abscisic acid responsive element
Ga11G2913.1	971	981	abscisic acid responsive element
Ga11G2913.1	1293	1303	abscisic acid responsive element
Ga11G2913.1	558	568	gibberellin responsive element
Ga11G2913.1	816	826	MYB binding site involved in light responsiveness
Ga11G2913.1	1791	1801	WRKY binding site
Ga11G2951.1	1580	1590	WRKY binding site
Ga11G2951.1	1861	1871	auxin responsive element
Ga11G2951.1	1462	1472	MeJA responsive element
Ga11G2951.1	1569	1579	MeJA responsive element
Ga11G2951.1	1464	1474	abscisic acid responsive element
Ga11G2951.1	1690	1700	abscisic acid responsive element
Ga11G2951.1	1557	1567	auxin responsive element
Ga11G2951.1	1759	1769	MYBHv1 binding site
Ga11G2951.1	1709	1719	MYB binding site involved in drought-inducibility
Ga11G3047.1	202	212	abscisic acid responsive element
Ga11G3047.1	702	712	defense and stress responsive element
Ga11G3047.1	840	850	defense and stress responsive element
Ga11G3047.1	1903	1913	gibberellin responsive element
Ga11G3047.1	1944	1954	MYBHv1 binding site
Ga11G3047.1	129	139	salicylic acid responsive element
Ga11G3047.1	105	115	low-temperature responsive element
Ga11G3090.1	555	565	salicylic acid responsive element
Ga11G3090.1	1817	1827	salicylic acid responsive element
Ga11G3090.1	169	179	gibberellin responsive element
Ga11G3090.1	195	205	low-temperature responsive element
Ga11G3090.1	839	849	MYB binding site involved in flavonoid biosynthetic genes regulation
Ga11G3090.1	1895	1905	defense and stress responsive element
Ga11G3090.1	65	75	abscisic acid responsive element
Ga11G3090.1	90	100	WRKY binding site
Ga11G3090.1	1540	1550	auxin responsive element
Ga11G3991.1	610	620	auxin responsive element
Ga11G3991.1	689	699	auxin responsive element
Ga11G3991.1	1242	1252	auxin responsive element
Ga11G3991.1	667	677	MeJA responsive element
Ga11G3991.1	1072	1082	abscisic acid responsive element
Ga11G3991.1	1080	1090	abscisic acid responsive element
Ga11G4006.1	1151	1161	WRKY binding site
Ga11G4006.1	1289	1299	auxin responsive element
Ga11G4006.1	792	802	gibberellin responsive element
Ga11G4006.1	732	742	MYB binding site involved in drought-inducibility
Ga11G4006.1	1861	1871	MYB binding site involved in drought-inducibility
Ga11G4006.1	132	142	low-temperature responsive element
Ga12G0247.1	446	456	auxin responsive element
Ga12G0247.1	1543	1553	salicylic acid responsive element
Ga12G0247.1	1746	1756	salicylic acid responsive element
Ga12G0247.1	1496	1506	gibberellin responsive element
Ga12G0247.1	66	76	MYB binding site involved in light responsiveness
Ga12G0247.1	842	852	abscisic acid responsive element
Ga12G0247.1	1184	1194	abscisic acid responsive element
Ga12G0247.1	1463	1473	abscisic acid responsive element
Ga12G0247.1	345	355	defense and stress responsive element
Ga12G0279.1	1139	1149	low-temperature responsive element
Ga12G0279.1	1805	1815	MYBHv1 binding site
Ga12G0279.1	423	433	salicylic acid responsive element
Ga12G0279.1	1891	1901	salicylic acid responsive element
Ga12G0279.1	1492	1502	MeJA responsive element
Ga12G0279.1	1264	1274	defense and stress responsive element
Ga12G0279.1	1752	1762	abscisic acid responsive element
Ga12G0445.1	680	690	abscisic acid responsive element
Ga12G0445.1	1517	1527	gibberellin responsive element
Ga12G0476.1	1656	1666	gibberellin responsive element
Ga12G0476.1	1740	1750	gibberellin responsive element
Ga12G0476.1	732	742	MYB binding site involved in drought-inducibility
Ga12G0476.1	851	861	MYB binding site involved in drought-inducibility
Ga12G0476.1	880	890	MYB binding site involved in drought-inducibility
Ga12G0476.1	38	48	MeJA responsive element
Ga12G0476.1	1461	1471	MeJA responsive element
Ga12G0476.1	1758	1768	MeJA responsive element
Ga12G0476.1	40	50	abscisic acid responsive element
Ga12G0476.1	70	80	abscisic acid responsive element
Ga12G0476.1	1929	1939	defense and stress responsive element
Ga12G1083.1	1021	1031	WRKY binding site
Ga12G1083.1	1439	1449	WRKY binding site
Ga12G1083.1	1078	1088	gibberellin responsive element
Ga12G1083.1	483	493	MeJA responsive element
Ga12G1083.1	481	491	abscisic acid responsive element
Ga12G1083.1	622	632	abscisic acid responsive element
Ga12G1083.1	773	783	abscisic acid responsive element
Ga12G1083.1	400	410	defense and stress responsive element
Ga12G1083.1	1403	1413	defense and stress responsive element
Ga12G1083.1	776	786	MeJA responsive element
Ga12G1083.1	1392	1402	MeJA responsive element
Ga12G1083.1	1469	1479	MeJA responsive element
Ga12G1083.1	889	899	salicylic acid responsive element
Ga12G1083.1	1109	1119	salicylic acid responsive element
Ga12G1083.1	1557	1567	salicylic acid responsive element
Ga12G1083.1	311	321	MYB binding site involved in drought-inducibility
Ga12G1215.1	771	781	auxin responsive element
Ga12G1215.1	225	235	low-temperature responsive element
Ga12G1215.1	1639	1649	MYB binding site involved in light responsiveness
Ga12G1215.1	1743	1753	MeJA responsive element
Ga12G1215.1	1760	1770	MeJA responsive element
Ga12G1215.1	1893	1903	defense and stress responsive element
Ga12G1659.1	1843	1853	gibberellin responsive element
Ga12G1659.1	1884	1894	gibberellin responsive element
Ga12G1659.1	1099	1109	salicylic acid responsive element
Ga12G1659.1	640	650	MeJA responsive element
Ga12G1659.1	1558	1568	abscisic acid responsive element
Ga12G1659.1	1559	1569	abscisic acid responsive element
Ga12G1659.1	580	590	WRKY binding site
Ga12G1659.1	1162	1172	WRKY binding site
Ga12G1669.1	1628	1638	gibberellin responsive element
Ga12G1669.1	130	140	MYB binding site involved in light responsiveness
Ga12G1669.1	1907	1917	MYB binding site involved in light responsiveness
Ga12G1669.1	420	430	abscisic acid responsive element
Ga12G1669.1	979	989	abscisic acid responsive element
Ga12G1669.1	1043	1053	abscisic acid responsive element
Ga12G1669.1	1690	1700	abscisic acid responsive element
Ga12G1669.1	760	770	MeJA responsive element
Ga12G1669.1	474	484	gibberellin responsive element
Ga12G1712.1	1246	1256	MeJA responsive element
Ga12G1712.1	1363	1373	MeJA responsive element
Ga12G1712.1	1387	1397	MeJA responsive element
Ga12G1712.1	1453	1463	MeJA responsive element
Ga12G1712.1	1843	1853	MeJA responsive element
Ga12G1712.1	985	995	abscisic acid responsive element
Ga12G1712.1	1248	1258	abscisic acid responsive element
Ga12G1712.1	1412	1422	abscisic acid responsive element
Ga12G1712.1	1816	1826	abscisic acid responsive element
Ga12G1712.1	1841	1851	abscisic acid responsive element
Ga12G1712.1	1877	1887	abscisic acid responsive element
Ga12G1712.1	101	111	WRKY binding site
Ga12G1712.1	1398	1408	WRKY binding site
Ga12G1712.1	3	13	MYB binding site involved in drought-inducibility
Ga12G1712.1	1390	1400	MYB binding site involved in drought-inducibility
Ga12G1712.1	1834	1844	MYB binding site involved in drought-inducibility
Ga12G1712.1	1444	1454	MYBHv1 binding site
Ga12G1944.1	91	101	MeJA responsive element
Ga12G1944.1	55	65	abscisic acid responsive element
Ga12G1944.1	643	653	abscisic acid responsive element
Ga12G1944.1	823	833	abscisic acid responsive element
Ga12G1944.1	1177	1187	defense and stress responsive element
Ga12G1944.1	1819	1829	WRKY binding site
Ga12G1944.1	285	295	MYB binding site involved in light responsiveness
Ga12G1944.1	768	778	salicylic acid responsive element
Ga12G1944.1	1267	1277	salicylic acid responsive element
Ga13G0071.1	1832	1842	MeJA responsive element
Ga13G0071.1	564	574	abscisic acid responsive element
Ga13G0071.1	532	542	WRKY binding site
Ga13G0071.1	901	911	auxin responsive element
Ga13G0071.1	1706	1716	salicylic acid responsive element
Ga13G0848.1	933	943	WRKY binding site
Ga13G0848.1	964	974	WRKY binding site
Ga13G0848.1	1666	1676	MeJA responsive element
Ga13G0848.1	322	332	defense and stress responsive element
Ga13G0848.1	1737	1747	defense and stress responsive element
Ga13G0848.1	1687	1697	low-temperature responsive element
Ga13G0848.1	1670	1680	salicylic acid responsive element
Ga13G0848.1	1745	1755	salicylic acid responsive element
Ga13G0848.1	1846	1856	salicylic acid responsive element
Ga13G0848.1	1494	1504	MYBHv1 binding site
Ga13G0944.1	3	13	salicylic acid responsive element
Ga13G0944.1	273	283	gibberellin responsive element
Ga13G0944.1	1728	1738	gibberellin responsive element
Ga13G0944.1	883	893	MYB binding site involved in light responsiveness
Ga13G0944.1	185	195	MeJA responsive element
Ga13G0944.1	1649	1659	MeJA responsive element
Ga13G0965.1	1572	1582	salicylic acid responsive element
Ga13G0965.1	1718	1728	MYB binding site involved in drought-inducibility
Ga13G0965.1	850	860	abscisic acid responsive element
Ga13G0965.1	1936	1946	abscisic acid responsive element
Ga13G0965.1	1706	1716	MeJA responsive element
Ga13G0965.1	1722	1732	MeJA responsive element
Ga13G0965.1	1406	1416	gibberellin responsive element
Ga13G0981.1	601	611	WRKY binding site
Ga13G0981.1	664	674	WRKY binding site
Ga13G0981.1	581	591	MYB binding site involved in light responsiveness
Ga13G0981.1	1952	1962	MYB binding site involved in light responsiveness
Ga13G0981.1	1736	1746	defense and stress responsive element
Ga13G0981.1	113	123	gibberellin responsive element
Ga13G1696.1	1394	1404	salicylic acid responsive element
Ga13G1696.1	880	890	abscisic acid responsive element
Ga13G1696.1	1791	1801	gibberellin responsive element
Ga13G1696.1	786	796	MYB binding site involved in light responsiveness
Ga13G1933.1	1607	1617	MeJA responsive element
Ga13G1933.1	627	637	abscisic acid responsive element
Ga13G1933.1	694	704	defense and stress responsive element
Ga13G1933.1	770	780	MYB binding site involved in flavonoid biosynthetic genes regulation
Ga13G1933.1	673	683	salicylic acid responsive element
Ga13G1933.1	726	736	salicylic acid responsive element
Ga13G1933.1	1977	1987	salicylic acid responsive element
G. raimondii
Gene ids	star position	end position	cis-acting element
Gorai.001G002200.1	327	337	salicylic acid responsive element
Gorai.001G002200.1	402	412	salicylic acid responsive element
Gorai.001G002200.1	1169	1179	salicylic acid responsive element
Gorai.001G002200.1	234	244	MYBHv1 binding site
Gorai.001G002200.1	1849	1859	MYBHv1 binding site
Gorai.001G002200.1	138	148	abscisic acid responsive element
Gorai.001G002200.1	372	382	abscisic acid responsive element
Gorai.001G002200.1	881	891	abscisic acid responsive element
Gorai.001G002200.1	1436	1446	MeJA responsive element
Gorai.001G002200.1	1832	1842	MeJA responsive element
Gorai.001G002200.1	74	84	WRKY binding site
Gorai.001G002200.1	311	321	WRKY binding site
Gorai.001G002200.1	335	345	WRKY binding site
Gorai.001G002200.1	1135	1145	WRKY binding site
Gorai.001G002200.1	1176	1186	WRKY binding site
Gorai.001G002200.1	1567	1577	WRKY binding site
Gorai.001G021500.1	294	304	MeJA responsive element
Gorai.001G021500.1	587	597	MeJA responsive element
Gorai.001G021500.1	747	757	MeJA responsive element
Gorai.001G021500.1	1481	1491	MeJA responsive element
Gorai.001G021500.1	1704	1714	WRKY binding site
Gorai.001G021500.1	321	331	MYB binding site involved in light responsiveness
Gorai.001G021500.1	899	909	MYB binding site involved in light responsiveness
Gorai.001G021500.1	1189	1199	MYB binding site involved in light responsiveness
Gorai.001G021500.1	1057	1067	salicylic acid responsive element
Gorai.001G021500.1	801	811	gibberellin responsive element
Gorai.001G021500.1	1072	1082	defense and stress responsive element
Gorai.001G021500.1	63	73	abscisic acid responsive element
Gorai.001G021500.1	1202	1212	abscisic acid responsive element
Gorai.001G032200.1	1398	1408	MYBHv1 binding site
Gorai.001G032200.1	1435	1445	MYBHv1 binding site
Gorai.001G032200.1	1330	1340	salicylic acid responsive element
Gorai.001G032200.1	294	304	low-temperature responsive element
Gorai.001G032200.1	329	339	low-temperature responsive element
Gorai.001G032200.1	1235	1245	abscisic acid responsive element
Gorai.001G032200.1	1236	1246	abscisic acid responsive element
Gorai.001G032200.1	1453	1463	abscisic acid responsive element
Gorai.001G032200.1	1633	1643	abscisic acid responsive element
Gorai.001G032200.1	1110	1120	MYB binding site involved in light responsiveness
Gorai.001G032200.1	1358	1368	auxin responsive element
Gorai.001G032200.1	1628	1638	auxin responsive element
Gorai.001G037700.1	80	90	gibberellin responsive element
Gorai.001G037700.1	1117	1127	gibberellin responsive element
Gorai.001G037700.1	1840	1850	MeJA responsive element
Gorai.001G037700.1	733	743	MYB binding site involved in light responsiveness
Gorai.001G037700.1	1807	1817	MeJA responsive element
Gorai.001G037700.1	1813	1823	MeJA responsive element
Gorai.001G037700.1	202	212	low-temperature responsive element
Gorai.001G037700.1	770	780	abscisic acid responsive element
Gorai.001G037700.1	1640	1650	abscisic acid responsive element
Gorai.001G037700.1	1662	1672	abscisic acid responsive element
Gorai.001G037700.1	1971	1981	abscisic acid responsive element
Gorai.001G037700.1	1953	1963	defense and stress responsive element
Gorai.001G037800.1	1298	1308	MeJA responsive element
Gorai.001G037800.1	1599	1609	MeJA responsive element
Gorai.001G037800.1	1676	1686	MeJA responsive element
Gorai.001G037800.1	1810	1820	MeJA responsive element
Gorai.001G037800.1	818	828	WRKY binding site
Gorai.001G037800.1	838	848	WRKY binding site
Gorai.001G037800.1	1242	1252	WRKY binding site
Gorai.001G037800.1	868	878	low-temperature responsive element
Gorai.001G037800.1	885	895	low-temperature responsive element
Gorai.001G037800.1	1274	1284	low-temperature responsive element
Gorai.001G037800.1	1312	1322	abscisic acid responsive element
Gorai.001G037800.1	1326	1336	abscisic acid responsive element
Gorai.001G037800.1	1802	1812	abscisic acid responsive element
Gorai.001G037800.1	1245	1255	MYB binding site involved in drought-inducibility
Gorai.001G037800.1	526	536	auxin responsive element
Gorai.001G037800.1	733	743	auxin responsive element
Gorai.001G037800.1	1177	1187	auxin responsive element
Gorai.001G037800.1	935	945	gibberellin responsive element
Gorai.001G037800.1	1204	1214	gibberellin responsive element
Gorai.001G057600.1	1337	1347	auxin responsive element
Gorai.001G057600.1	326	336	salicylic acid responsive element
Gorai.001G057600.1	1399	1409	salicylic acid responsive element
Gorai.001G057600.1	460	470	MYB binding site involved in light responsiveness
Gorai.001G057600.1	335	345	WRKY binding site
Gorai.001G094300.1	749	759	MYB binding site involved in light responsiveness
Gorai.001G094300.1	329	339	MeJA responsive element
Gorai.001G094300.1	1715	1725	MeJA responsive element
Gorai.001G094300.1	250	260	WRKY binding site
Gorai.001G094300.1	343	353	abscisic acid responsive element
Gorai.001G094300.1	758	768	MYBHv1 binding site
Gorai.001G147900.1	293	303	MeJA responsive element
Gorai.001G147900.1	1668	1678	MeJA responsive element
Gorai.001G147900.1	1912	1922	MeJA responsive element
Gorai.001G147900.1	718	728	WRKY binding site
Gorai.001G147900.1	1691	1701	WRKY binding site
Gorai.001G147900.1	1702	1712	WRKY binding site
Gorai.001G147900.1	1531	1541	MYB binding site involved in light responsiveness
Gorai.001G147900.1	1694	1704	MYB binding site involved in drought-inducibility
Gorai.001G147900.1	1903	1913	MYB binding site involved in drought-inducibility
Gorai.001G147900.1	246	256	abscisic acid responsive element
Gorai.001G147900.1	1884	1894	abscisic acid responsive element
Gorai.001G147900.1	1886	1896	abscisic acid responsive element
Gorai.001G155800.1	1193	1203	MYB binding site involved in light responsiveness
Gorai.001G155800.1	1731	1741	MeJA responsive element
Gorai.001G155800.1	1744	1754	MeJA responsive element
Gorai.001G155800.1	1747	1757	MeJA responsive element
Gorai.001G155800.1	1982	1992	MeJA responsive element
Gorai.001G155800.1	1318	1328	WRKY binding site
Gorai.001G155800.1	958	968	low-temperature responsive element
Gorai.001G155800.1	1507	1517	low-temperature responsive element
Gorai.001G155800.1	1661	1671	low-temperature responsive element
Gorai.001G155800.1	1355	1365	defense and stress responsive element
Gorai.001G155800.1	324	334	abscisic acid responsive element
Gorai.001G192900.1	135	145	gibberellin responsive element
Gorai.001G192900.1	494	504	defense and stress responsive element
Gorai.001G192900.1	467	477	abscisic acid responsive element
Gorai.001G192900.1	1391	1401	abscisic acid responsive element
Gorai.001G214800.1	1710	1720	MeJA responsive element
Gorai.001G214800.1	1137	1147	WRKY binding site
Gorai.001G214800.1	421	431	salicylic acid responsive element
Gorai.001G214800.1	282	292	auxin responsive element
Gorai.001G241200.1	1761	1771	auxin responsive element
Gorai.001G241200.1	877	887	defense and stress responsive element
Gorai.001G241200.1	1754	1764	MYB binding site involved in drought-inducibility
Gorai.001G241200.1	1958	1968	salicylic acid responsive element
Gorai.001G241200.1	1286	1296	WRKY binding site
Gorai.001G273100.1	24	34	MeJA responsive element
Gorai.001G273100.1	233	243	MeJA responsive element
Gorai.001G273100.1	435	445	MeJA responsive element
Gorai.001G273100.1	325	335	WRKY binding site
Gorai.001G273100.1	1010	1020	WRKY binding site
Gorai.001G273100.1	246	256	MYB binding site involved in light responsiveness
Gorai.001G273100.1	56	66	MYBHv1 binding site
Gorai.001G273100.1	567	577	MYBHv1 binding site
Gorai.001G273100.1	1912	1922	salicylic acid responsive element
Gorai.001G273100.1	961	971	gibberellin responsive element
Gorai.001G273100.1	673	683	abscisic acid responsive element
Gorai.001G273100.1	1406	1416	abscisic acid responsive element
Gorai.001G273100.1	1307	1317	auxin responsive element
Gorai.002G091300.1	801	811	MYBHv1 binding site
Gorai.002G091300.1	1197	1207	salicylic acid responsive element
Gorai.002G091300.1	1834	1844	MeJA responsive element
Gorai.002G091300.1	545	555	abscisic acid responsive element
Gorai.002G091300.1	464	474	WRKY binding site
Gorai.002G096200.1	1521	1531	gibberellin responsive element
Gorai.002G096200.1	529	539	MYBHv1 binding site
Gorai.002G096200.1	1414	1424	MYB binding site involved in flavonoid biosynthetic genes regulation
Gorai.002G096200.1	111	121	auxin responsive element
Gorai.002G181600.1	891	901	abscisic acid responsive element
Gorai.002G181600.1	1568	1578	abscisic acid responsive element
Gorai.002G181600.1	608	618	MYB binding site involved in drought-inducibility
Gorai.002G181600.1	537	547	defense and stress responsive element
Gorai.002G181600.1	1744	1754	low-temperature responsive element
Gorai.002G181600.1	1779	1789	low-temperature responsive element
Gorai.002G181600.1	1719	1729	MeJA responsive element
Gorai.002G181600.1	134	144	MYB binding site involved in light responsiveness
Gorai.002G181600.1	247	257	WRKY binding site
Gorai.002G181600.1	839	849	WRKY binding site
Gorai.002G181600.1	1157	1167	WRKY binding site
Gorai.002G181600.1	1264	1274	WRKY binding site
Gorai.002G181600.1	819	829	gibberellin responsive element
Gorai.002G207600.1	531	541	auxin responsive element
Gorai.002G207600.1	1696	1706	defense and stress responsive element
Gorai.002G207600.1	1933	1943	abscisic acid responsive element
Gorai.002G207600.1	1234	1244	WRKY binding site
Gorai.002G207600.1	297	307	gibberellin responsive element
Gorai.003G026600.1	1222	1232	MeJA responsive element
Gorai.003G026600.1	1060	1070	WRKY binding site
Gorai.003G026600.1	1294	1304	WRKY binding site
Gorai.003G026600.1	1492	1502	MYB binding site involved in drought-inducibility
Gorai.003G026600.1	747	757	abscisic acid responsive element
Gorai.003G026600.1	1731	1741	low-temperature responsive element
Gorai.003G026600.1	1995	2005	low-temperature responsive element
Gorai.003G047800.1	17	27	MYB binding site involved in light responsiveness
Gorai.003G047800.1	551	561	MeJA responsive element
Gorai.003G047800.1	1802	1812	MeJA responsive element
Gorai.003G047800.1	1813	1823	MeJA responsive element
Gorai.003G047800.1	1816	1826	MeJA responsive element
Gorai.003G047800.1	1	11	MYB binding site involved in flavonoid biosynthetic genes regulation
Gorai.003G047800.1	1658	1668	abscisic acid responsive element
Gorai.003G047800.1	1837	1847	abscisic acid responsive element
Gorai.003G047800.1	257	267	MYBHv1 binding site
Gorai.003G047800.1	279	289	MYBHv1 binding site
Gorai.003G047800.1	504	514	salicylic acid responsive element
Gorai.003G048100.1	501	511	MYB binding site involved in light responsiveness
Gorai.003G048100.1	1658	1668	WRKY binding site
Gorai.003G048100.1	51	61	low-temperature responsive element
Gorai.003G048100.1	631	641	MYB binding site involved in drought-inducibility
Gorai.003G048100.1	1962	1972	abscisic acid responsive element
Gorai.003G048100.1	955	965	salicylic acid responsive element
Gorai.003G048100.1	862	872	gibberellin responsive element
Gorai.003G048100.1	1241	1251	gibberellin responsive element
Gorai.003G085500.1	946	956	MeJA responsive element
Gorai.003G085500.1	1721	1731	MeJA responsive element
Gorai.003G085500.1	425	435	abscisic acid responsive element
Gorai.003G085500.1	716	726	abscisic acid responsive element
Gorai.003G085500.1	457	467	low-temperature responsive element
Gorai.003G085500.1	492	502	low-temperature responsive element
Gorai.003G085500.1	776	786	low-temperature responsive element
Gorai.003G085500.1	1822	1832	low-temperature responsive element
Gorai.003G150700.1	670	680	MeJA responsive element
Gorai.003G150700.1	826	836	WRKY binding site
Gorai.003G150700.1	1388	1398	WRKY binding site
Gorai.003G150700.1	511	521	abscisic acid responsive element
Gorai.003G150700.1	683	693	abscisic acid responsive element
Gorai.004G033200.1	456	466	MYBHv1 binding site
Gorai.004G033200.1	565	575	MYBHv1 binding site
Gorai.004G033200.1	24	34	auxin responsive element
Gorai.004G033200.1	1886	1896	MYB binding site involved in drought-inducibility
Gorai.004G033200.1	1158	1168	gibberellin responsive element
Gorai.004G034600.1	787	797	auxin responsive element
Gorai.004G034600.1	1006	1016	MeJA responsive element
Gorai.004G034600.1	1703	1713	low-temperature responsive element
Gorai.004G034600.1	373	383	defense and stress responsive element
Gorai.004G034600.1	1939	1949	salicylic acid responsive element
Gorai.004G069500.1	146	156	WRKY binding site
Gorai.004G069500.1	1037	1047	gibberellin responsive element
Gorai.004G069500.1	869	879	low-temperature responsive element
Gorai.004G134600.1	334	344	abscisic acid responsive element
Gorai.004G134600.1	647	657	salicylic acid responsive element
Gorai.004G134600.1	371	381	MeJA responsive element
Gorai.004G134600.1	1785	1795	gibberellin responsive element
Gorai.004G134600.1	1856	1866	WRKY binding site
Gorai.004G134600.1	1946	1956	WRKY binding site
Gorai.004G144900.1	1727	1737	gibberellin responsive element
Gorai.004G144900.1	1166	1176	abscisic acid responsive element
Gorai.004G144900.1	1167	1177	abscisic acid responsive element
Gorai.004G144900.1	1924	1934	WRKY binding site
Gorai.004G155100.1	1311	1321	WRKY binding site
Gorai.004G155100.1	1959	1969	WRKY binding site
Gorai.004G155100.1	330	340	abscisic acid responsive element
Gorai.004G155100.1	962	972	abscisic acid responsive element
Gorai.004G155100.1	1858	1868	abscisic acid responsive element
Gorai.004G155100.1	1926	1936	MYB binding site involved in drought-inducibility
Gorai.004G160100.1	119	129	MeJA responsive element
Gorai.004G160100.1	713	723	MeJA responsive element
Gorai.004G160100.1	1093	1103	MeJA responsive element
Gorai.004G160100.1	1713	1723	MeJA responsive element
Gorai.004G160100.1	377	387	WRKY binding site
Gorai.004G160100.1	941	951	WRKY binding site
Gorai.004G160100.1	1513	1523	WRKY binding site
Gorai.004G160100.1	1671	1681	WRKY binding site
Gorai.004G160100.1	417	427	low-temperature responsive element
Gorai.004G160100.1	1013	1023	MYB binding site involved in drought-inducibility
Gorai.004G160100.1	785	795	defense and stress responsive element
Gorai.004G160100.1	275	285	abscisic acid responsive element
Gorai.004G160100.1	425	435	abscisic acid responsive element
Gorai.004G160100.1	993	1003	abscisic acid responsive element
Gorai.004G160100.1	1091	1101	abscisic acid responsive element
Gorai.004G160100.1	1715	1725	abscisic acid responsive element
Gorai.004G166800.1	1530	1540	defense and stress responsive element
Gorai.004G166800.1	521	531	abscisic acid responsive element
Gorai.004G166800.1	198	208	low-temperature responsive element
Gorai.004G166800.1	424	434	low-temperature responsive element
Gorai.004G166800.1	1064	1074	low-temperature responsive element
Gorai.004G166800.1	1381	1391	salicylic acid responsive element
Gorai.004G166800.1	1938	1948	salicylic acid responsive element
Gorai.004G166800.1	690	700	MYB binding site involved in light responsiveness
Gorai.004G166800.1	1673	1683	MYB binding site involved in light responsiveness
Gorai.004G166800.1	1346	1356	MeJA responsive element
Gorai.004G166800.1	1086	1096	WRKY binding site
Gorai.004G199500.1	956	966	gibberellin responsive element
Gorai.004G199500.1	1980	1990	gibberellin responsive element
Gorai.004G199500.1	800	810	MYBHv1 binding site
Gorai.004G199500.1	78	88	salicylic acid responsive element
Gorai.004G199500.1	927	937	salicylic acid responsive element
Gorai.004G199500.1	772	782	defense and stress responsive element
Gorai.004G199500.1	864	874	defense and stress responsive element
Gorai.004G199500.1	1746	1756	defense and stress responsive element
Gorai.004G199500.1	175	185	abscisic acid responsive element
Gorai.004G199500.1	1164	1174	abscisic acid responsive element
Gorai.004G199500.1	549	559	low-temperature responsive element
Gorai.004G199500.1	804	814	auxin responsive element
Gorai.004G199500.1	784	794	WRKY binding site
Gorai.004G219300.1	257	267	auxin responsive element
Gorai.004G219300.1	325	335	low-temperature responsive element
Gorai.004G219300.1	1153	1163	defense and stress responsive element
Gorai.004G219300.1	1134	1144	MYB binding site involved in drought-inducibility
Gorai.004G219300.1	1785	1795	salicylic acid responsive element
Gorai.004G219300.1	381	391	auxin responsive element
Gorai.004G219400.1	1297	1307	auxin responsive element
Gorai.004G219400.1	1271	1281	MeJA responsive element
Gorai.004G219400.1	1306	1316	MeJA responsive element
Gorai.004G219400.1	1469	1479	MeJA responsive element
Gorai.004G219400.1	110	120	WRKY binding site
Gorai.004G219400.1	778	788	WRKY binding site
Gorai.004G219400.1	1682	1692	WRKY binding site
Gorai.004G219400.1	116	126	MYBHv1 binding site
Gorai.004G219400.1	486	496	defense and stress responsive element
Gorai.004G219400.1	781	791	MYB binding site involved in drought-inducibility
Gorai.004G219400.1	1676	1686	MYB binding site involved in drought-inducibility
Gorai.004G219400.1	165	175	abscisic acid responsive element
Gorai.004G219400.1	238	248	abscisic acid responsive element
Gorai.004G219400.1	1308	1318	abscisic acid responsive element
Gorai.004G247000.1	724	734	auxin responsive element
Gorai.004G247000.1	331	341	gibberellin responsive element
Gorai.004G247000.1	373	383	defense and stress responsive element
Gorai.004G247000.1	1795	1805	defense and stress responsive element
Gorai.004G247000.1	307	317	MYB binding site involved in drought-inducibility
Gorai.004G247000.1	1111	1121	abscisic acid responsive element
Gorai.004G247000.1	250	260	salicylic acid responsive element
Gorai.004G247000.1	289	299	gibberellin responsive element
Gorai.004G247000.1	652	662	WRKY binding site
Gorai.005G003900.1	1644	1654	auxin responsive element
Gorai.005G003900.1	558	568	salicylic acid responsive element
Gorai.005G003900.1	1377	1387	MeJA responsive element
Gorai.005G003900.1	688	698	MYB binding site involved in drought-inducibility
Gorai.005G003900.1	1632	1642	abscisic acid responsive element
Gorai.005G003900.1	323	333	low-temperature responsive element
Gorai.005G003900.1	358	368	low-temperature responsive element
Gorai.005G003900.1	1736	1746	low-temperature responsive element
Gorai.005G003900.1	710	720	MYB binding site involved in light responsiveness
Gorai.005G068100.1	550	560	WRKY binding site
Gorai.005G068100.1	1558	1568	defense and stress responsive element
Gorai.005G068100.1	664	674	abscisic acid responsive element
Gorai.005G068100.1	1252	1262	low-temperature responsive element
Gorai.005G068100.1	793	803	gibberellin responsive element
Gorai.005G144500.1	373	383	MeJA responsive element
Gorai.005G144500.1	1906	1916	MeJA responsive element
Gorai.005G144500.1	389	399	MYB binding site involved in light responsiveness
Gorai.005G144500.1	1207	1217	salicylic acid responsive element
Gorai.005G144500.1	1798	1808	abscisic acid responsive element
Gorai.005G144500.1	1291	1301	defense and stress responsive element
Gorai.005G144500.1	1902	1912	MYB binding site involved in drought-inducibility
Gorai.005G144500.1	356	366	gibberellin responsive element
Gorai.005G164300.1	15	25	auxin responsive element
Gorai.005G164300.1	20	30	MeJA responsive element
Gorai.005G164300.1	536	546	MeJA responsive element
Gorai.005G164300.1	554	564	MeJA responsive element
Gorai.005G164300.1	574	584	MeJA responsive element
Gorai.005G164300.1	590	600	MeJA responsive element
Gorai.005G164300.1	1041	1051	MeJA responsive element
Gorai.005G164300.1	1462	1472	MeJA responsive element
Gorai.005G164300.1	58	68	abscisic acid responsive element
Gorai.005G164300.1	593	603	abscisic acid responsive element
Gorai.005G164300.1	668	678	abscisic acid responsive element
Gorai.005G164300.1	1057	1067	abscisic acid responsive element
Gorai.005G164300.1	1676	1686	abscisic acid responsive element
Gorai.005G164300.1	1908	1918	abscisic acid responsive element
Gorai.005G164300.1	159	169	MYB binding site involved in light responsiveness
Gorai.006G008200.1	50	60	gibberellin responsive element
Gorai.006G008200.1	1807	1817	gibberellin responsive element
Gorai.006G008200.1	1150	1160	MYB binding site involved in light responsiveness
Gorai.006G008200.1	1722	1732	abscisic acid responsive element
Gorai.006G008200.1	409	419	MYB binding site involved in flavonoid biosynthetic genes regulation
Gorai.006G008200.1	1107	1117	salicylic acid responsive element
Gorai.006G013300.1	683	693	abscisic acid responsive element
Gorai.006G013300.1	464	474	MYB binding site involved in drought-inducibility
Gorai.006G025700.1	302	312	gibberellin responsive element
Gorai.006G025700.1	1957	1967	MYB binding site involved in drought-inducibility
Gorai.006G025700.1	1350	1360	MYBHv1 binding site
Gorai.006G025700.1	695	705	MeJA responsive element
Gorai.006G025700.1	1771	1781	MeJA responsive element
Gorai.006G025700.1	624	634	MYB binding site involved in light responsiveness
Gorai.006G025700.1	1646	1656	WRKY binding site
Gorai.006G043200.1	245	255	MYB binding site involved in light responsiveness
Gorai.006G043200.1	1239	1249	MeJA responsive element
Gorai.006G043200.1	206	216	WRKY binding site
Gorai.006G043200.1	1355	1365	MYB binding site involved in drought-inducibility
Gorai.006G043200.1	1902	1912	salicylic acid responsive element
Gorai.006G043200.1	1301	1311	gibberellin responsive element
Gorai.006G043200.1	1822	1832	gibberellin responsive element
Gorai.006G043200.1	1596	1606	gibberellin responsive element
Gorai.006G171700.1	1050	1060	MeJA responsive element
Gorai.006G171700.1	1339	1349	MeJA responsive element
Gorai.006G171700.1	1648	1658	MeJA responsive element
Gorai.006G171700.1	776	786	WRKY binding site
Gorai.006G171700.1	1109	1119	WRKY binding site
Gorai.006G171700.1	1795	1805	WRKY binding site
Gorai.006G171700.1	1429	1439	MYB binding site involved in drought-inducibility
Gorai.006G171700.1	1875	1885	MYB binding site involved in drought-inducibility
Gorai.006G171700.1	577	587	abscisic acid responsive element
Gorai.006G171700.1	1099	1109	abscisic acid responsive element
Gorai.006G171700.1	1100	1110	abscisic acid responsive element
Gorai.006G171700.1	1437	1447	low-temperature responsive element
Gorai.006G171700.1	785	795	MYB binding site involved in flavonoid biosynthetic genes regulation
Gorai.006G171700.1	1494	1504	salicylic acid responsive element
Gorai.006G265200.1	306	316	MYB binding site involved in light responsiveness
Gorai.006G265200.1	289	299	WRKY binding site
Gorai.006G265200.1	1040	1050	WRKY binding site
Gorai.006G265200.1	407	417	MYB binding site involved in drought-inducibility
Gorai.006G265200.1	895	905	abscisic acid responsive element
Gorai.006G265200.1	710	720	low-temperature responsive element
Gorai.006G265200.1	268	278	MYB binding site involved in flavonoid biosynthetic genes regulation
Gorai.006G265200.1	378	388	MeJA responsive element
Gorai.006G265200.1	1917	1927	MeJA responsive element
Gorai.007G013300.1	1157	1167	gibberellin responsive element
Gorai.007G013300.1	423	433	low-temperature responsive element
Gorai.007G013300.1	1322	1332	MYBHv1 binding site
Gorai.007G014600.1	160	170	gibberellin responsive element
Gorai.007G014600.1	1387	1397	auxin responsive element
Gorai.007G014600.1	1231	1241	abscisic acid responsive element
Gorai.007G014600.1	1239	1249	abscisic acid responsive element
Gorai.007G014600.1	1907	1917	abscisic acid responsive element
Gorai.007G014600.1	53	63	MYB binding site involved in drought-inducibility
Gorai.007G014600.1	420	430	defense and stress responsive element
Gorai.007G014600.1	499	509	low-temperature responsive element
Gorai.007G014600.1	987	997	low-temperature responsive element
Gorai.007G014600.1	661	671	salicylic acid responsive element
Gorai.007G014600.1	73	83	MeJA responsive element
Gorai.007G014600.1	520	530	MeJA responsive element
Gorai.007G014600.1	875	885	MeJA responsive element
Gorai.007G014600.1	116	126	WRKY binding site
Gorai.007G103400.1	1805	1815	auxin responsive element
Gorai.007G103400.1	242	252	WRKY binding site
Gorai.007G103400.1	828	838	WRKY binding site
Gorai.007G103400.1	1568	1578	salicylic acid responsive element
Gorai.007G103400.1	1168	1178	MYB binding site involved in flavonoid biosynthetic genes regulation
Gorai.007G103400.1	135	145	abscisic acid responsive element
Gorai.007G103400.1	169	179	abscisic acid responsive element
Gorai.007G103400.1	41	51	low-temperature responsive element
Gorai.007G103400.1	595	605	low-temperature responsive element
Gorai.007G103600.1	342	352	gibberellin responsive element
Gorai.007G103600.1	89	99	MYB binding site involved in drought-inducibility
Gorai.007G103600.1	1326	1336	MYB binding site involved in drought-inducibility
Gorai.007G103600.1	1643	1653	MYB binding site involved in drought-inducibility
Gorai.007G103600.1	1893	1903	MYB binding site involved in drought-inducibility
Gorai.007G103600.1	32	42	abscisic acid responsive element
Gorai.007G103600.1	417	427	abscisic acid responsive element
Gorai.007G103600.1	418	428	abscisic acid responsive element
Gorai.007G103600.1	1858	1868	abscisic acid responsive element
Gorai.007G103600.1	76	86	MeJA responsive element
Gorai.007G103600.1	1166	1176	MeJA responsive element
Gorai.007G103600.1	705	715	WRKY binding site
Gorai.007G103600.1	1407	1417	WRKY binding site
Gorai.007G103600.1	1567	1577	WRKY binding site
Gorai.007G103600.1	1604	1614	MYB binding site involved in light responsiveness
Gorai.007G107300.1	902	912	MYB binding site involved in light responsiveness
Gorai.007G107300.1	577	587	gibberellin responsive element
Gorai.007G107300.1	485	495	salicylic acid responsive element
Gorai.007G107300.1	756	766	salicylic acid responsive element
Gorai.007G107300.1	1255	1265	salicylic acid responsive element
Gorai.007G107300.1	830	840	abscisic acid responsive element
Gorai.007G107300.1	782	792	MYB binding site involved in drought-inducibility
Gorai.007G107300.1	1448	1458	low-temperature responsive element
Gorai.007G117200.1	1691	1701	WRKY binding site
Gorai.007G117200.1	1574	1584	MeJA responsive element
Gorai.007G117200.1	291	301	MYB binding site involved in drought-inducibility
Gorai.007G117200.1	1576	1586	abscisic acid responsive element
Gorai.007G117200.1	1801	1811	abscisic acid responsive element
Gorai.007G117200.1	1680	1690	MeJA responsive element
Gorai.007G117200.1	70	80	gibberellin responsive element
Gorai.007G117200.1	1870	1880	MYBHv1 binding site
Gorai.007G117200.1	1969	1979	auxin responsive element
Gorai.007G117200.1	466	476	gibberellin responsive element
Gorai.007G121200.1	109	119	abscisic acid responsive element
Gorai.007G121200.1	188	198	abscisic acid responsive element
Gorai.007G121200.1	241	251	abscisic acid responsive element
Gorai.007G121200.1	337	347	abscisic acid responsive element
Gorai.007G121200.1	1399	1409	abscisic acid responsive element
Gorai.007G121200.1	1657	1667	abscisic acid responsive element
Gorai.007G121200.1	1821	1831	low-temperature responsive element
Gorai.007G121200.1	227	237	MYBHv1 binding site
Gorai.007G121200.1	370	380	MYBHv1 binding site
Gorai.007G121200.1	1156	1166	salicylic acid responsive element
Gorai.007G121200.1	1349	1359	MYB binding site involved in drought-inducibility
Gorai.007G121200.1	968	978	MYB binding site involved in light responsiveness
Gorai.007G121200.1	1228	1238	MYB binding site involved in light responsiveness
Gorai.007G121200.1	644	654	auxin responsive element
Gorai.007G122300.1	1245	1255	MeJA responsive element
Gorai.007G122300.1	70	80	WRKY binding site
Gorai.007G122300.1	1819	1829	abscisic acid responsive element
Gorai.007G122300.1	67	77	MYB binding site involved in drought-inducibility
Gorai.007G122300.1	806	816	MYB binding site involved in drought-inducibility
Gorai.007G122300.1	157	167	gibberellin responsive element
Gorai.007G122300.1	1563	1573	gibberellin responsive element
Gorai.007G122300.1	1660	1670	gibberellin responsive element
Gorai.007G122300.1	894	904	gibberellin responsive element
Gorai.007G142800.1	1974	1984	gibberellin responsive element
Gorai.007G142800.1	1134	1144	auxin responsive element
Gorai.007G142800.1	725	735	salicylic acid responsive element
Gorai.007G142800.1	235	245	abscisic acid responsive element
Gorai.007G142800.1	1841	1851	defense and stress responsive element
Gorai.007G142800.1	1281	1291	MYB binding site involved in drought-inducibility
Gorai.007G142800.1	1563	1573	WRKY binding site
Gorai.007G142800.1	1018	1028	MYB binding site involved in light responsiveness
Gorai.007G167100.1	1294	1304	defense and stress responsive element
Gorai.007G167100.1	433	443	MeJA responsive element
Gorai.007G167100.1	838	848	MeJA responsive element
Gorai.007G167100.1	122	132	gibberellin responsive element
Gorai.007G167100.1	1061	1071	gibberellin responsive element
Gorai.007G167100.1	1171	1181	gibberellin responsive element
Gorai.007G171900.1	602	612	MYB binding site involved in flavonoid biosynthetic genes regulation
Gorai.007G171900.1	330	340	low-temperature responsive element
Gorai.007G171900.1	343	353	abscisic acid responsive element
Gorai.007G171900.1	1836	1846	MYB binding site involved in drought-inducibility
Gorai.007G171900.1	1908	1918	MYB binding site involved in drought-inducibility
Gorai.007G171900.1	1690	1700	MYBHv1 binding site
Gorai.007G216700.1	1543	1553	MYB binding site involved in light responsiveness
Gorai.007G216700.1	989	999	auxin responsive element
Gorai.007G216700.1	777	787	abscisic acid responsive element
Gorai.007G216700.1	1152	1162	MYB binding site involved in drought-inducibility
Gorai.007G216700.1	32	42	defense and stress responsive element
Gorai.007G216700.1	1531	1541	MeJA responsive element
Gorai.007G245200.1	714	724	abscisic acid responsive element
Gorai.007G245200.1	1202	1212	defense and stress responsive element
Gorai.007G245200.1	1172	1182	MYB binding site involved in drought-inducibility
Gorai.007G245200.1	1007	1017	auxin responsive element
Gorai.007G245200.1	413	423	salicylic acid responsive element
Gorai.007G245200.1	730	740	salicylic acid responsive element
Gorai.007G245200.1	1774	1784	gibberellin responsive element
Gorai.007G246500.1	353	363	gibberellin responsive element
Gorai.007G246500.1	1216	1226	MYB binding site involved in drought-inducibility
Gorai.007G246500.1	1663	1673	MYB binding site involved in drought-inducibility
Gorai.007G246500.1	1813	1823	abscisic acid responsive element
Gorai.007G246500.1	1545	1555	MYBHv1 binding site
Gorai.007G246500.1	809	819	MYB binding site involved in light responsiveness
Gorai.007G246500.1	829	839	WRKY binding site
Gorai.007G246500.1	892	902	WRKY binding site
Gorai.007G278400.1	475	485	gibberellin responsive element
Gorai.007G278400.1	1380	1390	abscisic acid responsive element
Gorai.007G278400.1	10	20	gibberellin responsive element
Gorai.007G278400.1	506	516	gibberellin responsive element
Gorai.007G278400.1	1005	1015	gibberellin responsive element
Gorai.007G278400.1	1858	1868	gibberellin responsive element
Gorai.007G278400.1	966	976	salicylic acid responsive element
Gorai.007G278400.1	1990	2000	salicylic acid responsive element
Gorai.008G041400.1	1370	1380	WRKY binding site
Gorai.008G041400.1	856	866	MYB binding site involved in drought-inducibility
Gorai.008G041400.1	1237	1247	abscisic acid responsive element
Gorai.008G041400.1	243	253	salicylic acid responsive element
Gorai.008G041400.1	899	909	salicylic acid responsive element
Gorai.008G041400.1	1603	1613	MeJA responsive element
Gorai.008G041400.1	893	903	gibberellin responsive element
Gorai.008G109600.1	1530	1540	defense and stress responsive element
Gorai.008G109600.1	398	408	abscisic acid responsive element
Gorai.008G109600.1	1164	1174	abscisic acid responsive element
Gorai.008G109600.1	642	652	MYB binding site involved in light responsiveness
Gorai.008G134300.1	1501	1511	WRKY binding site
Gorai.008G134300.1	1911	1921	MeJA responsive element
Gorai.008G134300.1	726	736	MYBHv1 binding site
Gorai.008G134300.1	467	477	abscisic acid responsive element
Gorai.008G134300.1	1234	1244	abscisic acid responsive element
Gorai.008G134300.1	1272	1282	abscisic acid responsive element
Gorai.008G134300.1	1884	1894	abscisic acid responsive element
Gorai.008G134300.1	1909	1919	abscisic acid responsive element
Gorai.008G134300.1	1902	1912	MYB binding site involved in drought-inducibility
Gorai.008G134300.1	263	273	gibberellin responsive element
Gorai.008G137900.1	689	699	MYB binding site involved in light responsiveness
Gorai.008G137900.1	1732	1742	MYB binding site involved in light responsiveness
Gorai.008G137900.1	890	900	low-temperature responsive element
Gorai.008G137900.1	925	935	low-temperature responsive element
Gorai.008G137900.1	1669	1679	low-temperature responsive element
Gorai.008G137900.1	414	424	abscisic acid responsive element
Gorai.008G137900.1	1335	1345	abscisic acid responsive element
Gorai.008G137900.1	1890	1900	abscisic acid responsive element
Gorai.008G137900.1	409	419	MeJA responsive element
Gorai.008G137900.1	1121	1131	MeJA responsive element
Gorai.008G137900.1	264	274	salicylic acid responsive element
Gorai.008G137900.1	1828	1838	gibberellin responsive element
Gorai.008G138900.1	182	192	WRKY binding site
Gorai.008G138900.1	1470	1480	WRKY binding site
Gorai.008G138900.1	1773	1783	WRKY binding site
Gorai.008G138900.1	1949	1959	WRKY binding site
Gorai.008G138900.1	222	232	MYB binding site involved in light responsiveness
Gorai.008G138900.1	1410	1420	salicylic acid responsive element
Gorai.008G138900.1	111	121	gibberellin responsive element
Gorai.008G138900.1	1193	1203	MeJA responsive element
Gorai.008G138900.1	1195	1205	abscisic acid responsive element
Gorai.008G138900.1	1791	1801	MYB binding site involved in flavonoid biosynthetic genes regulation
Gorai.008G178100.1	74	84	auxin responsive element
Gorai.008G178100.1	608	618	auxin responsive element
Gorai.008G178100.1	135	145	MYB binding site involved in light responsiveness
Gorai.008G178100.1	545	555	MYB binding site involved in light responsiveness
Gorai.008G178100.1	700	710	MYB binding site involved in light responsiveness
Gorai.008G178100.1	253	263	defense and stress responsive element
Gorai.008G178100.1	100	110	abscisic acid responsive element
Gorai.008G178100.1	106	116	abscisic acid responsive element
Gorai.008G178100.1	583	593	abscisic acid responsive element
Gorai.008G178100.1	98	108	MeJA responsive element
Gorai.008G178100.1	585	595	MeJA responsive element
Gorai.008G191200.1	1149	1159	WRKY binding site
Gorai.008G191200.1	1447	1457	WRKY binding site
Gorai.008G191200.1	555	565	auxin responsive element
Gorai.008G191200.1	629	639	defense and stress responsive element
Gorai.008G191200.1	1408	1418	defense and stress responsive element
Gorai.008G191200.1	684	694	abscisic acid responsive element
Gorai.008G191200.1	760	770	abscisic acid responsive element
Gorai.008G191200.1	1032	1042	abscisic acid responsive element
Gorai.008G191200.1	80	90	low-temperature responsive element
Gorai.008G191200.1	1397	1407	MeJA responsive element
Gorai.008G191200.1	1477	1487	MeJA responsive element
Gorai.008G191200.1	375	385	gibberellin responsive element
Gorai.008G191200.1	152	162	MYBHv1 binding site
Gorai.008G191200.1	1017	1027	salicylic acid responsive element
Gorai.008G191200.1	1565	1575	salicylic acid responsive element
Gorai.008G191200.1	520	530	auxin responsive element
Gorai.008G200800.1	1157	1167	gibberellin responsive element
Gorai.008G200800.1	1118	1128	MYB binding site involved in light responsiveness
Gorai.008G200800.1	829	839	WRKY binding site
Gorai.008G200800.1	1869	1879	WRKY binding site
Gorai.008G200800.1	1641	1651	abscisic acid responsive element
Gorai.008G200800.1	1642	1652	abscisic acid responsive element
Gorai.008G200800.1	1841	1851	abscisic acid responsive element
Gorai.008G250300.1	430	440	MeJA responsive element
Gorai.008G250300.1	1740	1750	MeJA responsive element
Gorai.008G250300.1	1984	1994	MeJA responsive element
Gorai.008G253300.1	221	231	MYB binding site involved in flavonoid biosynthetic genes regulation
Gorai.008G253300.1	190	200	MeJA responsive element
Gorai.008G253300.1	1465	1475	MYB binding site involved in light responsiveness
Gorai.008G253300.1	1887	1897	gibberellin responsive element
Gorai.008G253300.1	285	295	auxin responsive element
Gorai.008G270600.1	361	371	salicylic acid responsive element
Gorai.008G270600.1	1899	1909	abscisic acid responsive element
Gorai.008G270600.1	1902	1912	abscisic acid responsive element
Gorai.008G270600.1	1747	1757	low-temperature responsive element
Gorai.008G273700.1	342	352	MYB binding site involved in light responsiveness
Gorai.008G273700.1	1117	1127	gibberellin responsive element
Gorai.008G273700.1	618	628	defense and stress responsive element
Gorai.008G273700.1	1814	1824	defense and stress responsive element
Gorai.008G273700.1	417	427	abscisic acid responsive element
Gorai.008G273700.1	1114	1124	abscisic acid responsive element
Gorai.008G273700.1	1488	1498	abscisic acid responsive element
Gorai.008G273700.1	1749	1759	abscisic acid responsive element
Gorai.008G273700.1	176	186	MYB binding site involved in flavonoid biosynthetic genes regulation
Gorai.008G273700.1	1781	1791	gibberellin responsive element
Gorai.009G062300.1	235	245	gibberellin responsive element
Gorai.009G062300.1	1405	1415	MeJA responsive element
Gorai.009G062300.1	1729	1739	WRKY binding site
Gorai.009G062300.1	1837	1847	WRKY binding site
Gorai.009G062300.1	511	521	MYB binding site involved in light responsiveness
Gorai.009G062300.1	694	704	abscisic acid responsive element
Gorai.009G062300.1	762	772	abscisic acid responsive element
Gorai.009G062300.1	1568	1578	abscisic acid responsive element
Gorai.009G062300.1	1588	1598	abscisic acid responsive element
Gorai.009G062400.1	804	814	salicylic acid responsive element
Gorai.009G062400.1	1252	1262	MeJA responsive element
Gorai.009G062400.1	1465	1475	MeJA responsive element
Gorai.009G062400.1	1735	1745	abscisic acid responsive element
Gorai.009G062400.1	1904	1914	abscisic acid responsive element
Gorai.009G062400.1	159	169	MYB binding site involved in drought-inducibility
Gorai.009G062400.1	408	418	MYB binding site involved in drought-inducibility
Gorai.009G062400.1	441	451	low-temperature responsive element
Gorai.009G062400.1	1252	1262	MeJA responsive element
Gorai.009G062400.1	1465	1475	MeJA responsive element
Gorai.009G066900.1	789	799	MYB binding site involved in light responsiveness
Gorai.009G066900.1	1805	1815	MYB binding site involved in light responsiveness
Gorai.009G066900.1	1435	1445	WRKY binding site
Gorai.009G066900.1	1566	1576	abscisic acid responsive element
Gorai.009G066900.1	77	87	low-temperature responsive element
Gorai.009G066900.1	170	180	low-temperature responsive element
Gorai.009G066900.1	424	434	low-temperature responsive element
Gorai.009G066900.1	797	807	low-temperature responsive element
Gorai.009G066900.1	1366	1376	low-temperature responsive element
Gorai.009G066900.1	803	813	salicylic acid responsive element
Gorai.009G116800.1	1149	1159	WRKY binding site
Gorai.009G116800.1	314	324	MeJA responsive element
Gorai.009G116800.1	967	977	low-temperature responsive element
Gorai.009G116800.1	316	326	abscisic acid responsive element
Gorai.009G116800.1	297	307	auxin responsive element
Gorai.009G124000.1	476	486	WRKY binding site
Gorai.009G157300.1	949	959	MYBHv1 binding site
Gorai.009G157300.1	702	712	salicylic acid responsive element
Gorai.009G157300.1	1864	1874	salicylic acid responsive element
Gorai.009G157300.1	724	734	defense and stress responsive element
Gorai.009G157300.1	609	619	abscisic acid responsive element
Gorai.009G157300.1	1142	1152	abscisic acid responsive element
Gorai.009G157300.1	1259	1269	abscisic acid responsive element
Gorai.009G157300.1	1260	1270	abscisic acid responsive element
Gorai.009G157300.1	1281	1291	abscisic acid responsive element
Gorai.009G157300.1	1310	1320	abscisic acid responsive element
Gorai.009G157300.1	1081	1091	MeJA responsive element
Gorai.009G157300.1	1214	1224	MeJA responsive element
Gorai.009G157300.1	1284	1294	WRKY binding site
Gorai.009G157300.1	1365	1375	WRKY binding site
Gorai.009G160800.1	1817	1827	auxin responsive element
Gorai.009G160800.1	1896	1906	gibberellin responsive element
Gorai.009G160800.1	1001	1011	MYBHv1 binding site
Gorai.009G160800.1	78	88	MeJA responsive element
Gorai.009G160800.1	1063	1073	MeJA responsive element
Gorai.009G160800.1	148	158	MYB binding site involved in drought-inducibility
Gorai.009G160800.1	1391	1401	MYB binding site involved in drought-inducibility
Gorai.009G160800.1	1928	1938	MYB binding site involved in drought-inducibility
Gorai.009G160800.1	76	86	abscisic acid responsive element
Gorai.009G180400.1	819	829	abscisic acid responsive element
Gorai.009G180400.1	951	961	low-temperature responsive element
Gorai.009G180400.1	1578	1588	low-temperature responsive element
Gorai.009G180400.1	508	518	MeJA responsive element
Gorai.009G180400.1	582	592	MeJA responsive element
Gorai.009G180400.1	932	942	MeJA responsive element
Gorai.009G180400.1	1880	1890	MeJA responsive element
Gorai.009G180400.1	1892	1902	MeJA responsive element
Gorai.009G180400.1	1922	1932	MeJA responsive element
Gorai.009G180400.1	1560	1570	WRKY binding site
Gorai.009G180400.1	528	538	auxin responsive element
Gorai.009G214800.1	374	384	auxin responsive element
Gorai.009G214800.1	1757	1767	gibberellin responsive element
Gorai.009G214800.1	1819	1829	gibberellin responsive element
Gorai.009G214800.1	669	679	MYB binding site involved in light responsiveness
Gorai.009G214800.1	1058	1068	MYB binding site involved in light responsiveness
Gorai.009G214800.1	1540	1550	MYB binding site involved in light responsiveness
Gorai.009G214800.1	1762	1772	WRKY binding site
Gorai.009G214800.1	1823	1833	WRKY binding site
Gorai.009G214800.1	1675	1685	low-temperature responsive element
Gorai.009G214800.1	1090	1100	abscisic acid responsive element
Gorai.009G214800.1	1935	1945	abscisic acid responsive element
Gorai.009G214800.1	1803	1813	MYBHv1 binding site
Gorai.009G214800.1	1896	1906	MYBHv1 binding site
Gorai.009G214800.1	533	543	MeJA responsive element
Gorai.009G214800.1	1666	1676	MeJA responsive element
Gorai.009G214800.1	1987	1997	MeJA responsive element
Gorai.009G259600.1	305	315	gibberellin responsive element
Gorai.009G259600.1	770	780	auxin responsive element
Gorai.009G259600.1	426	436	MYB binding site involved in drought-inducibility
Gorai.009G259600.1	128	138	abscisic acid responsive element
Gorai.009G259600.1	384	394	abscisic acid responsive element
Gorai.009G259600.1	1517	1527	abscisic acid responsive element
Gorai.009G259600.1	1714	1724	abscisic acid responsive element
Gorai.009G259600.1	364	374	low-temperature responsive element
Gorai.009G259600.1	806	816	low-temperature responsive element
Gorai.009G259600.1	1941	1951	MeJA responsive element
Gorai.009G276100.1	1722	1732	auxin responsive element
Gorai.009G276100.1	1355	1365	defense and stress responsive element
Gorai.009G276100.1	326	336	MYB binding site involved in drought-inducibility
Gorai.009G276100.1	1254	1264	MYB binding site involved in drought-inducibility
Gorai.009G276100.1	1060	1070	abscisic acid responsive element
Gorai.009G276100.1	1439	1449	abscisic acid responsive element
Gorai.009G276100.1	1476	1486	abscisic acid responsive element
Gorai.009G276100.1	1921	1931	abscisic acid responsive element
Gorai.009G276100.1	754	764	MeJA responsive element
Gorai.009G276100.1	1232	1242	MeJA responsive element
Gorai.009G276100.1	1684	1694	MeJA responsive element
Gorai.009G276100.1	1829	1839	MYBHv1 binding site
Gorai.009G276100.1	1872	1882	MYBHv1 binding site
Gorai.009G276100.1	780	790	WRKY binding site
Gorai.009G276100.1	1894	1904	WRKY binding site
Gorai.009G292600.1	599	609	auxin responsive element
Gorai.009G292600.1	760	770	auxin responsive element
Gorai.009G292600.1	1041	1051	salicylic acid responsive element
Gorai.009G292600.1	920	930	low-temperature responsive element
Gorai.009G292600.1	1245	1255	low-temperature responsive element
Gorai.009G292600.1	515	525	abscisic acid responsive element
Gorai.009G292600.1	1776	1786	abscisic acid responsive element
Gorai.009G292600.1	772	782	MeJA responsive element
Gorai.009G292600.1	945	955	MeJA responsive element
Gorai.009G292600.1	1906	1916	MeJA responsive element
Gorai.009G292600.1	550	560	WRKY binding site
Gorai.009G292600.1	821	831	WRKY binding site
Gorai.009G421200.1	494	504	salicylic acid responsive element
Gorai.009G421200.1	7	17	MeJA responsive element
Gorai.009G421200.1	642	652	MeJA responsive element
Gorai.009G421200.1	1749	1759	MeJA responsive element
Gorai.009G421200.1	674	684	low-temperature responsive element
Gorai.009G421200.1	225	235	MYB binding site involved in drought-inducibility
Gorai.009G421200.1	767	777	abscisic acid responsive element
Gorai.009G421200.1	1751	1761	abscisic acid responsive element
Gorai.009G421200.1	680	690	auxin responsive element
Gorai.010G022600.1	1987	1997	gibberellin responsive element
Gorai.010G022600.1	853	863	MeJA responsive element
Gorai.010G022600.1	982	992	MeJA responsive element
Gorai.010G022600.1	855	865	abscisic acid responsive element
Gorai.010G022600.1	874	884	abscisic acid responsive element
Gorai.010G022600.1	1121	1131	abscisic acid responsive element
Gorai.010G022600.1	695	705	gibberellin responsive element
Gorai.010G022600.1	312	322	salicylic acid responsive element
Gorai.010G022600.1	75	85	MYBHv1 binding site
Gorai.010G022600.1	1435	1445	MYB binding site involved in flavonoid biosynthetic genes regulation
Gorai.010G022600.1	420	430	WRKY binding site
Gorai.010G022600.1	533	543	WRKY binding site
Gorai.010G022600.1	1991	2001	WRKY binding site
Gorai.010G022600.1	562	572	MYB binding site involved in light responsiveness
Gorai.010G098000.1	97	107	gibberellin responsive element
Gorai.010G098000.1	1745	1755	MYB binding site involved in light responsiveness
Gorai.010G098000.1	1555	1565	WRKY binding site
Gorai.010G098000.1	19	29	defense and stress responsive element
Gorai.010G098000.1	368	378	defense and stress responsive element
Gorai.010G098000.1	1340	1350	gibberellin responsive element
Gorai.010G113000.1	195	205	abscisic acid responsive element
Gorai.010G113000.1	1013	1023	MYB binding site involved in drought-inducibility
Gorai.010G113000.1	454	464	low-temperature responsive element
Gorai.010G113000.1	1686	1696	low-temperature responsive element
Gorai.010G113000.1	1769	1779	low-temperature responsive element
Gorai.010G113000.1	1801	1811	low-temperature responsive element
Gorai.010G113000.1	1810	1820	low-temperature responsive element
Gorai.010G113000.1	1798	1808	MYB binding site involved in flavonoid biosynthetic genes regulation
Gorai.010G113000.1	973	983	WRKY binding site
Gorai.010G113000.1	460	470	MYB binding site involved in light responsiveness
Gorai.010G118300.1	1689	1699	MeJA responsive element
Gorai.010G118300.1	934	944	WRKY binding site
Gorai.010G118300.1	981	991	WRKY binding site
Gorai.010G118300.1	1709	1719	auxin responsive element
Gorai.010G121800.1	1049	1059	salicylic acid responsive element
Gorai.010G121800.1	859	869	auxin responsive element
Gorai.010G121800.1	960	970	MYB binding site involved in flavonoid biosynthetic genes regulation
Gorai.010G121800.1	887	897	abscisic acid responsive element
Gorai.010G121800.1	1094	1104	abscisic acid responsive element
Gorai.010G121800.1	1988	1998	abscisic acid responsive element
Gorai.010G121800.1	1060	1070	MYB binding site involved in drought-inducibility
Gorai.010G121800.1	1057	1067	WRKY binding site
Gorai.010G121800.1	40	50	MeJA responsive element
Gorai.010G121800.1	1990	2000	MeJA responsive element
Gorai.010G121800.1	1528	1538	MYB binding site involved in light responsiveness
Gorai.010G121800.1	1189	1199	gibberellin responsive element
Gorai.010G131300.1	928	938	MYBHv1 binding site
Gorai.010G131300.1	1723	1733	defense and stress responsive element
Gorai.010G131300.1	1042	1052	abscisic acid responsive element
Gorai.010G131300.1	1149	1159	abscisic acid responsive element
Gorai.010G131300.1	1715	1725	abscisic acid responsive element
Gorai.010G131300.1	1926	1936	abscisic acid responsive element
Gorai.010G131300.1	1140	1150	low-temperature responsive element
Gorai.010G131300.1	1928	1938	MeJA responsive element
Gorai.010G131300.1	913	923	WRKY binding site
Gorai.010G131300.1	467	477	gibberellin responsive element
Gorai.010G161000.1	1906	1916	salicylic acid responsive element
Gorai.010G161000.1	1367	1377	low-temperature responsive element
Gorai.010G161000.1	1468	1478	defense and stress responsive element
Gorai.010G161000.1	677	687	MYB binding site involved in drought-inducibility
Gorai.010G161000.1	1837	1847	MYB binding site involved in drought-inducibility
Gorai.010G161000.1	76	86	abscisic acid responsive element
Gorai.010G161000.1	1538	1548	WRKY binding site
Gorai.010G161000.1	722	732	gibberellin responsive element
Gorai.010G164700.1	1097	1107	gibberellin responsive element
Gorai.010G164700.1	962	972	MYB binding site involved in light responsiveness
Gorai.010G164700.1	94	104	auxin responsive element
Gorai.010G164700.1	1274	1284	MYB binding site involved in flavonoid biosynthetic genes regulation
Gorai.010G164700.1	956	966	abscisic acid responsive element
Gorai.010G164700.1	1149	1159	abscisic acid responsive element
Gorai.010G164700.1	1972	1982	abscisic acid responsive element
Gorai.010G164700.1	1984	1994	MeJA responsive element
Gorai.010G164700.1	855	865	salicylic acid responsive element
Gorai.010G164700.1	1083	1093	salicylic acid responsive element
Gorai.010G164700.1	1888	1898	salicylic acid responsive element
Gorai.010G182500.1	26	36	defense and stress responsive element
Gorai.010G182500.1	578	588	abscisic acid responsive element
Gorai.010G182500.1	618	628	abscisic acid responsive element
Gorai.010G182500.1	1058	1068	abscisic acid responsive element
Gorai.010G182500.1	649	659	low-temperature responsive element
Gorai.010G182500.1	696	706	low-temperature responsive element
Gorai.010G182500.1	1358	1368	gibberellin responsive element
Gorai.010G182500.1	638	648	MeJA responsive element
Gorai.010G182500.1	770	780	MeJA responsive element
Gorai.010G182500.1	1001	1011	MeJA responsive element
Gorai.010G182500.1	941	951	gibberellin responsive element
Gorai.010G182500.1	1883	1893	gibberellin responsive element
Gorai.010G182500.1	410	420	MYB binding site involved in drought-inducibility
Gorai.010G182500.1	1934	1944	MYB binding site involved in drought-inducibility
Gorai.010G182500.1	469	479	MYB binding site involved in flavonoid biosynthetic genes regulation
Gorai.010G182500.1	35	45	MYBHv1 binding site
Gorai.010G182500.1	454	464	MYBHv1 binding site
Gorai.010G182500.1	487	497	MYBHv1 binding site
Gorai.010G182500.1	1161	1171	WRKY binding site
Gorai.010G182500.1	1865	1875	WRKY binding site
Gorai.010G219200.1	9	19	abscisic acid responsive element
Gorai.010G219200.1	615	625	MYB binding site involved in drought-inducibility
Gorai.010G219200.1	363	373	low-temperature responsive element
Gorai.010G219200.1	1577	1587	low-temperature responsive element
Gorai.010G219200.1	492	502	WRKY binding site
Gorai.010G219200.1	1226	1236	WRKY binding site
Gorai.010G219200.1	1917	1927	MeJA responsive element
Gorai.010G219200.1	1687	1697	MYB binding site involved in light responsiveness
Gorai.010G219200.1	246	256	auxin responsive element
Gorai.010G219200.1	668	678	auxin responsive element
Gorai.010G222400.1	1818	1828	auxin responsive element
Gorai.010G222400.1	1947	1957	defense and stress responsive element
Gorai.010G222400.1	622	632	gibberellin responsive element
Gorai.010G222400.1	1297	1307	MYB binding site involved in light responsiveness
Gorai.010G222400.1	1636	1646	MYB binding site involved in light responsiveness
Gorai.010G222400.1	1605	1615	MeJA responsive element
Gorai.010G222400.1	163	173	WRKY binding site
Gorai.010G222400.1	1106	1116	WRKY binding site
Gorai.010G222400.1	1529	1539	WRKY binding site
Gorai.011G006600.1	520	530	gibberellin responsive element
Gorai.011G006600.1	1744	1754	MYBHv1 binding site
Gorai.011G006600.1	415	425	salicylic acid responsive element
Gorai.011G006600.1	1323	1333	salicylic acid responsive element
Gorai.011G006600.1	1245	1255	low-temperature responsive element
Gorai.011G006600.1	1187	1197	abscisic acid responsive element
Gorai.011G006600.1	1559	1569	abscisic acid responsive element
Gorai.011G006600.1	358	368	WRKY binding site
Gorai.011G006600.1	704	714	MeJA responsive element
Gorai.011G006600.1	1535	1545	MeJA responsive element
Gorai.011G006600.1	16	26	MYB binding site involved in light responsiveness
Gorai.011G012700.1	581	591	gibberellin responsive element
Gorai.011G012700.1	1493	1503	gibberellin responsive element
Gorai.011G012700.1	1229	1239	MYB binding site involved in light responsiveness
Gorai.011G012700.1	1890	1900	WRKY binding site
Gorai.011G012700.1	231	241	MYB binding site involved in drought-inducibility
Gorai.011G012700.1	66	76	abscisic acid responsive element
Gorai.011G012700.1	1912	1922	MeJA responsive element
Gorai.011G012700.1	1924	1934	MeJA responsive element
Gorai.011G012700.1	447	457	salicylic acid responsive element
Gorai.011G012700.1	1835	1845	salicylic acid responsive element
Gorai.011G037500.1	381	391	MYB binding site involved in drought-inducibility
Gorai.011G037500.1	1316	1326	MYB binding site involved in flavonoid biosynthetic genes regulation
Gorai.011G037500.1	412	422	MeJA responsive element
Gorai.011G037500.1	1250	1260	WRKY binding site
Gorai.011G041400.1	1324	1334	WRKY binding site
Gorai.011G041400.1	1403	1413	WRKY binding site
Gorai.011G041400.1	1256	1266	MeJA responsive element
Gorai.011G041400.1	1721	1731	MeJA responsive element
Gorai.011G041400.1	483	493	MYBHv1 binding site
Gorai.011G041400.1	1236	1246	salicylic acid responsive element
Gorai.011G041400.1	1407	1417	salicylic acid responsive element
Gorai.011G041400.1	774	784	abscisic acid responsive element
Gorai.011G041400.1	1258	1268	abscisic acid responsive element
Gorai.011G041400.1	1297	1307	abscisic acid responsive element
Gorai.011G041400.1	1301	1311	abscisic acid responsive element
Gorai.011G041400.1	1321	1331	abscisic acid responsive element
Gorai.011G086300.1	641	651	MYB binding site involved in light responsiveness
Gorai.011G086300.1	1456	1466	low-temperature responsive element
Gorai.011G086300.1	191	201	defense and stress responsive element
Gorai.011G086300.1	804	814	defense and stress responsive element
Gorai.011G086300.1	965	975	defense and stress responsive element
Gorai.011G086300.1	736	746	abscisic acid responsive element
Gorai.011G086300.1	230	240	MYB binding site involved in flavonoid biosynthetic genes regulation
Gorai.011G086300.1	258	268	MeJA responsive element
Gorai.011G086300.1	738	748	MeJA responsive element
Gorai.011G086300.1	1128	1138	MeJA responsive element
Gorai.011G086300.1	46	56	auxin responsive element
Gorai.011G114200.1	1879	1889	gibberellin responsive element
Gorai.011G114200.1	441	451	WRKY binding site
Gorai.011G114200.1	765	775	WRKY binding site
Gorai.011G114200.1	1538	1548	WRKY binding site
Gorai.011G114200.1	1376	1386	MeJA responsive element
Gorai.011G114200.1	1858	1868	MeJA responsive element
Gorai.011G114200.1	1869	1879	MeJA responsive element
Gorai.011G114200.1	1872	1882	MeJA responsive element
Gorai.011G114200.1	1849	1859	gibberellin responsive element
Gorai.011G114200.1	965	975	MYB binding site involved in drought-inducibility
Gorai.011G114200.1	971	981	MYB binding site involved in drought-inducibility
Gorai.011G114200.1	1279	1289	MYB binding site involved in drought-inducibility
Gorai.011G114200.1	101	111	abscisic acid responsive element
Gorai.011G114200.1	228	238	abscisic acid responsive element
Gorai.011G114200.1	1893	1903	abscisic acid responsive element
Gorai.011G114200.1	1359	1369	MYB binding site involved in flavonoid biosynthetic genes regulation
Gorai.011G201800.1	399	409	gibberellin responsive element
Gorai.011G201800.1	719	729	WRKY binding site
Gorai.011G201800.1	1867	1877	MeJA responsive element
Gorai.011G201800.1	1281	1291	MYBHv1 binding site
Gorai.011G201800.1	1990	2000	salicylic acid responsive element
Gorai.011G201800.1	1292	1302	abscisic acid responsive element
Gorai.011G201800.1	1294	1304	abscisic acid responsive element
Gorai.011G201800.1	1926	1936	abscisic acid responsive element
Gorai.011G201800.1	339	349	defense and stress responsive element
Gorai.011G201800.1	375	385	defense and stress responsive element
Gorai.012G013900.1	1945	1955	gibberellin responsive element
Gorai.012G013900.1	1274	1284	gibberellin responsive element
Gorai.012G013900.1	1345	1355	defense and stress responsive element
Gorai.012G013900.1	1649	1659	defense and stress responsive element
Gorai.012G013900.1	1291	1301	abscisic acid responsive element
Gorai.012G013900.1	1632	1642	abscisic acid responsive element
Gorai.012G013900.1	55	65	MeJA responsive element
Gorai.012G013900.1	1144	1154	MeJA responsive element
Gorai.012G013900.1	1852	1862	MeJA responsive element
Gorai.012G014000.1	1754	1764	auxin responsive element
Gorai.012G014000.1	1019	1029	MYB binding site involved in light responsiveness
Gorai.012G014000.1	15	25	WRKY binding site
Gorai.012G014000.1	1545	1555	WRKY binding site
Gorai.012G014000.1	1711	1721	WRKY binding site
Gorai.012G014000.1	1124	1134	MeJA responsive element
Gorai.012G014000.1	1557	1567	MeJA responsive element
Gorai.012G014000.1	694	704	auxin responsive element
Gorai.012G014000.1	246	256	low-temperature responsive element
Gorai.012G014000.1	1944	1954	low-temperature responsive element
Gorai.012G014000.1	1901	1911	abscisic acid responsive element
Gorai.012G028200.1	1138	1148	WRKY binding site
Gorai.012G028200.1	1854	1864	WRKY binding site
Gorai.012G028200.1	632	642	MeJA responsive element
Gorai.012G028200.1	1711	1721	salicylic acid responsive element
Gorai.012G028200.1	42	52	MYB binding site involved in drought-inducibility
Gorai.012G028200.1	1013	1023	MYB binding site involved in drought-inducibility
Gorai.012G028200.1	333	343	low-temperature responsive element
Gorai.012G028200.1	86	96	auxin responsive element
Gorai.012G028200.1	754	764	gibberellin responsive element
Gorai.012G040700.1	747	757	MYBHv1 binding site
Gorai.012G040700.1	347	357	salicylic acid responsive element
Gorai.012G040700.1	1811	1821	salicylic acid responsive element
Gorai.012G040700.1	1533	1543	abscisic acid responsive element
Gorai.012G040700.1	1347	1357	auxin responsive element
Gorai.012G040700.1	1446	1456	MeJA responsive element
Gorai.012G040700.1	474	484	WRKY binding site
Gorai.012G040700.1	906	916	WRKY binding site
Gorai.012G040700.1	1028	1038	WRKY binding site
Gorai.012G051500.1	1730	1740	gibberellin responsive element
Gorai.012G051500.1	805	815	low-temperature responsive element
Gorai.012G051500.1	818	828	abscisic acid responsive element
Gorai.012G051500.1	400	410	MYBHv1 binding site
Gorai.012G051500.1	374	384	MeJA responsive element
Gorai.012G056800.1	1575	1585	MYBHv1 binding site
Gorai.012G056800.1	1010	1020	defense and stress responsive element
Gorai.012G056800.1	1980	1990	MYB binding site involved in drought-inducibility
Gorai.012G056800.1	729	739	abscisic acid responsive element
Gorai.012G056800.1	1470	1480	WRKY binding site
Gorai.012G056800.1	1520	1530	WRKY binding site
Gorai.012G085100.1	1117	1127	MYB binding site involved in flavonoid biosynthetic genes regulation
Gorai.012G085100.1	926	936	low-temperature responsive element
Gorai.012G085100.1	1121	1131	abscisic acid responsive element
Gorai.012G085100.1	1452	1462	abscisic acid responsive element
Gorai.012G085100.1	1535	1545	abscisic acid responsive element
Gorai.012G085100.1	1431	1441	MYBHv1 binding site
Gorai.012G085100.1	1967	1977	MYBHv1 binding site
Gorai.012G085100.1	894	904	salicylic acid responsive element
Gorai.012G085100.1	1322	1332	MeJA responsive element
Gorai.012G085100.1	448	458	WRKY binding site
Gorai.012G085100.1	1124	1134	WRKY binding site
Gorai.012G104800.1	1241	1251	gibberellin responsive element
Gorai.012G104800.1	1473	1483	auxin responsive element
Gorai.012G104800.1	1270	1280	MYB binding site involved in light responsiveness
Gorai.012G104800.1	1046	1056	WRKY binding site
Gorai.012G104800.1	1582	1592	WRKY binding site
Gorai.012G104800.1	1023	1033	abscisic acid responsive element
Gorai.012G104800.1	1457	1467	abscisic acid responsive element
Gorai.012G104800.1	1632	1642	abscisic acid responsive element
Gorai.012G104800.1	1899	1909	MeJA responsive element
Gorai.012G104800.1	585	595	gibberellin responsive element
Gorai.012G104800.1	486	496	MYBHv1 binding site
Gorai.012G119600.1	490	500	WRKY binding site
Gorai.012G119600.1	742	752	WRKY binding site
Gorai.012G119600.1	456	466	MYB binding site involved in drought-inducibility
Gorai.012G119600.1	1397	1407	abscisic acid responsive element
Gorai.012G119600.1	1444	1454	abscisic acid responsive element
Gorai.012G186000.1	1651	1661	gibberellin responsive element
Gorai.012G186000.1	1212	1222	MYB binding site involved in drought-inducibility
Gorai.013G008300.1	957	967	MYB binding site involved in drought-inducibility
Gorai.013G008300.1	1241	1251	defense and stress responsive element
Gorai.013G008300.1	1665	1675	defense and stress responsive element
Gorai.013G008300.1	258	268	abscisic acid responsive element
Gorai.013G008300.1	1084	1094	abscisic acid responsive element
Gorai.013G008300.1	995	1005	WRKY binding site
Gorai.013G008300.1	1114	1124	WRKY binding site
Gorai.013G008300.1	1383	1393	WRKY binding site
Gorai.013G008300.1	1949	1959	MeJA responsive element
Gorai.013G008300.1	1648	1658	auxin responsive element
Gorai.013G090200.1	1314	1324	MYB binding site involved in light responsiveness
Gorai.013G090200.1	843	853	WRKY binding site
Gorai.013G090200.1	231	241	defense and stress responsive element
Gorai.013G090200.1	1729	1739	abscisic acid responsive element
Gorai.013G090200.1	1888	1898	abscisic acid responsive element
Gorai.013G090200.1	1911	1921	MeJA responsive element
Gorai.013G090200.1	340	350	salicylic acid responsive element
Gorai.013G090200.1	556	566	salicylic acid responsive element
Gorai.013G090200.1	1990	2000	gibberellin responsive element
Gorai.013G092300.1	1318	1328	abscisic acid responsive element
Gorai.013G104500.1	179	189	MYBHv1 binding site
Gorai.013G104500.1	1948	1958	salicylic acid responsive element
Gorai.013G104500.1	1965	1975	MYB binding site involved in light responsiveness
Gorai.013G104500.1	89	99	WRKY binding site
Gorai.013G104500.1	1160	1170	WRKY binding site
Gorai.013G104500.1	1531	1541	WRKY binding site
Gorai.013G104500.1	1375	1385	auxin responsive element
Gorai.013G104500.1	1302	1312	low-temperature responsive element
Gorai.013G104500.1	293	303	defense and stress responsive element
Gorai.013G104500.1	116	126	abscisic acid responsive element
Gorai.013G104500.1	149	159	abscisic acid responsive element
Gorai.013G104500.1	828	838	abscisic acid responsive element
Gorai.013G104500.1	572	582	MeJA responsive element
Gorai.013G104500.1	1643	1653	MeJA responsive element
Gorai.013G155500.1	51	61	gibberellin responsive element
Gorai.013G155500.1	1898	1908	gibberellin responsive element
Gorai.013G155500.1	873	883	MYB binding site involved in light responsiveness
Gorai.013G155500.1	507	517	low-temperature responsive element
Gorai.013G155500.1	1063	1073	abscisic acid responsive element
Gorai.013G179400.1	1890	1900	gibberellin responsive element
Gorai.013G179400.1	927	937	salicylic acid responsive element
Gorai.013G179400.1	980	990	salicylic acid responsive element
Gorai.013G179400.1	882	892	MeJA responsive element
Gorai.013G179400.1	1641	1651	MeJA responsive element
Gorai.013G179400.1	491	501	abscisic acid responsive element
Gorai.013G179400.1	880	890	abscisic acid responsive element
Gorai.013G179400.1	1031	1041	MYB binding site involved in drought-inducibility
Gorai.013G179400.1	932	942	defense and stress responsive element
Gorai.013G179400.1	290	300	WRKY binding site
Gorai.013G179400.1	991	1001	WRKY binding site
G. hirsutum
Gene ids	star position	end position	cis-acting element
Gh_A01G084200.1	1629	1639	MeJA responsive element
Gh_A01G088700.1	103	113	auxin responsive element
Gh_A01G088700.1	522	532	MYBHv1 binding site
Gh_A01G088700.1	1503	1513	gibberellin responsive element
Gh_A01G088700.1	1583	1593	auxin responsive element
Gh_A01G088700.1	1396	1406	MYB binding site involved in flavonoid biosynthetic genes regulation
Gh_A01G172200.1	1950	1960	salicylic acid responsive element
Gh_A01G172200.1	62	72	abscisic acid responsive element
Gh_A01G172200.1	550	560	abscisic acid responsive element
Gh_A01G172200.1	1526	1536	abscisic acid responsive element
Gh_A01G172200.1	1853	1863	abscisic acid responsive element
Gh_A01G172200.1	195	205	gibberellin responsive element
Gh_A01G172200.1	215	225	WRKY binding site
Gh_A01G172200.1	292	302	MYB binding site involved in light responsiveness
Gh_A01G197300.1	1657	1667	low-temperature responsive element
Gh_A01G197300.1	1931	1941	abscisic acid responsive element
Gh_A01G197300.1	1099	1109	WRKY binding site
Gh_A02G003100.1	1297	1307	MeJA responsive element
Gh_A02G003100.1	708	718	MYB binding site involved in drought-inducibility
Gh_A02G003100.1	822	832	MYB binding site involved in drought-inducibility
Gh_A02G003100.1	401	411	MYBHv1 binding site
Gh_A02G063300.1	215	225	WRKY binding site
Gh_A02G063300.1	1261	1271	defense and stress responsive element
[truncated: 3,745 more rows]

## Sheet: Table S4
Table S4 Dispersed, segmental, tendam and proximal duplications of WRKY genes in G. arboreum, G. raimondii, G. hirsutum, and G.barbadense
G. arboreum
Gene ids	Genetype
Ga01G0884	WGD or Segmental
Ga01G0929	WGD or Segmental
Ga01G1695	WGD or Segmental
Ga01G2486	Dispersed
Ga02G0239	WGD or Segmental
Ga02G0458	Dispersed
Ga02G0461	Dispersed
Ga02G0920	WGD or Segmental
Ga02G1204	Dispersed
Ga02G1763	Dispersed
Ga02G1777	WGD or Segmental
Ga03G0032	Dispersed
Ga03G0617	WGD or Segmental
Ga03G1428	WGD or Segmental
Ga03G1664	WGD or Segmental
Ga04G0565	Dispersed
Ga04G0723	WGD or Segmental
Ga04G0787	Dispersed
Ga04G1249	WGD or Segmental
Ga04G1563	WGD or Segmental
Ga04G1616	WGD or Segmental
Ga04G1723	Dispersed
Ga04G1859	Dispersed
Ga04G2005	WGD or Segmental
Ga04G2006	WGD or Segmental
Ga05G0630	WGD or Segmental
Ga05G0631	Tandem
Ga05G0676	WGD or Segmental
Ga05G1186	WGD or Segmental
Ga05G1262	WGD or Segmental
Ga05G1600	WGD or Segmental
Ga05G1633	WGD or Segmental
Ga05G1836	WGD or Segmental
Ga05G2180	WGD or Segmental
Ga05G2621	Dispersed
Ga05G2783	WGD or Segmental
Ga06G0220	WGD or Segmental
Ga06G0958	WGD or Segmental
Ga06G1105	WGD or Segmental
Ga06G1171	Proximal
Ga06G1176	Proximal
Ga06G1231	WGD or Segmental
Ga06G1645	WGD or Segmental
Ga06G1836	WGD or Segmental
Ga06G2195	Dispersed
Ga06G2242	WGD or Segmental
Ga07G0022	WGD or Segmental
Ga07G0226	WGD or Segmental
Ga07G0329	WGD or Segmental
Ga07G0386	WGD or Segmental
Ga07G0593	WGD or Segmental
Ga07G0975	WGD or Segmental
Ga07G1463	WGD or Segmental
Ga07G1529	WGD or Segmental
Ga07G1965	WGD or Segmental
Ga07G2122	WGD or Segmental
Ga07G2405	WGD or Segmental
Ga07G2437	WGD or Segmental
Ga07G2667	WGD or Segmental
Ga08G0675	WGD or Segmental
Ga08G1308	WGD or Segmental
Ga08G1424	WGD or Segmental
Ga08G1530	WGD or Segmental
Ga08G1590	WGD or Segmental
Ga08G1998	Dispersed
Ga08G2218	WGD or Segmental
Ga08G2219	Tandem
Ga08G2508	WGD or Segmental
Ga09G0078	WGD or Segmental
Ga09G0098	WGD or Segmental
Ga09G0114	Dispersed
Ga09G0280	WGD or Segmental
Ga09G2739	WGD or Segmental
Ga10G0998	WGD or Segmental
Ga10G2167	Dispersed
Ga10G2213	WGD or Segmental
Ga10G2676	WGD or Segmental
Ga10G2714	WGD or Segmental
Ga10G2973	WGD or Segmental
Ga10G3035	WGD or Segmental
Ga11G1066	WGD or Segmental
Ga11G1906	WGD or Segmental
Ga11G2385	WGD or Segmental
Ga11G2446	WGD or Segmental
Ga11G2705	WGD or Segmental
Ga11G2900	WGD or Segmental
Ga11G2913	WGD or Segmental
Ga11G2951	WGD or Segmental
Ga11G3047	WGD or Segmental
Ga11G3090	WGD or Segmental
Ga11G3991	WGD or Segmental
Ga11G4006	WGD or Segmental
Ga12G0247	WGD or Segmental
Ga12G0279	WGD or Segmental
Ga12G0445	WGD or Segmental
Ga12G0476	WGD or Segmental
Ga12G1083	WGD or Segmental
Ga12G1215	WGD or Segmental
Ga12G1659	WGD or Segmental
Ga12G1669	WGD or Segmental
Ga12G1712	WGD or Segmental
Ga12G1944	WGD or Segmental
Ga13G0071	WGD or Segmental
Ga13G0848	WGD or Segmental
Ga13G0944	WGD or Segmental
Ga13G0965	WGD or Segmental
Ga13G0981	Dispersed
Ga13G1696	WGD or Segmental
Ga13G1933	Dispersed
G. raimondii
Gene ids	Genetype
Gorai.001G002200	WGD or Segmental
Gorai.001G021500	WGD or Segmental
Gorai.001G032200	WGD or Segmental
Gorai.001G037700	WGD or Segmental
Gorai.001G037800	Tandem
Gorai.001G057600	WGD or Segmental
Gorai.001G094300	WGD or Segmental
Gorai.001G147900	WGD or Segmental
Gorai.001G155800	WGD or Segmental
Gorai.001G192900	WGD or Segmental
Gorai.001G214800	WGD or Segmental
Gorai.001G241200	WGD or Segmental
Gorai.001G273100	WGD or Segmental
Gorai.002G091300	WGD or Segmental
Gorai.002G096200	WGD or Segmental
Gorai.002G181600	WGD or Segmental
Gorai.002G207600	WGD or Segmental
Gorai.003G026600	WGD or Segmental
Gorai.003G047800	WGD or Segmental
Gorai.003G048100	WGD or Segmental
Gorai.003G085500	WGD or Segmental
Gorai.003G150700	Dispersed
Gorai.004G033200	WGD or Segmental
Gorai.004G034600	Dispersed
Gorai.004G069500	WGD or Segmental
Gorai.004G134600	WGD or Segmental
Gorai.004G144900	WGD or Segmental
Gorai.004G155100	WGD or Segmental
Gorai.004G160100	WGD or Segmental
Gorai.004G166800	WGD or Segmental
Gorai.004G199500	Dispersed
Gorai.004G219300	WGD or Segmental
Gorai.004G219400	Tandem
Gorai.004G247000	WGD or Segmental
Gorai.005G003900	Dispersed
Gorai.005G068100	WGD or Segmental
Gorai.005G144500	WGD or Segmental
Gorai.005G164300	WGD or Segmental
Gorai.006G008200	Dispersed
Gorai.006G013300	WGD or Segmental
Gorai.006G025700	WGD or Segmental
Gorai.006G043200	WGD or Segmental
Gorai.006G171700	WGD or Segmental
Gorai.006G265200	WGD or Segmental
Gorai.007G013300	WGD or Segmental
Gorai.007G014600	WGD or Segmental
Gorai.007G103400	WGD or Segmental
Gorai.007G103600	WGD or Segmental
Gorai.007G107300	WGD or Segmental
Gorai.007G117200	WGD or Segmental
Gorai.007G121200	WGD or Segmental
Gorai.007G122300	WGD or Segmental
Gorai.007G142800	WGD or Segmental
Gorai.007G167100	WGD or Segmental
Gorai.007G171900	WGD or Segmental
Gorai.007G216700	WGD or Segmental
Gorai.007G245200	WGD or Segmental
Gorai.007G246500	WGD or Segmental
Gorai.007G278400	WGD or Segmental
Gorai.008G041400	WGD or Segmental
Gorai.008G109600	WGD or Segmental
Gorai.008G134300	WGD or Segmental
Gorai.008G137900	WGD or Segmental
Gorai.008G138900	WGD or Segmental
Gorai.008G178100	WGD or Segmental
Gorai.008G191200	WGD or Segmental
Gorai.008G200800	WGD or Segmental
Gorai.008G250300	WGD or Segmental
Gorai.008G253300	WGD or Segmental
Gorai.008G270600	WGD or Segmental
Gorai.008G273700	WGD or Segmental
Gorai.009G062300	WGD or Segmental
Gorai.009G062400	Tandem
Gorai.009G066900	WGD or Segmental
Gorai.009G116800	WGD or Segmental
Gorai.009G124000	WGD or Segmental
Gorai.009G157300	WGD or Segmental
Gorai.009G160800	WGD or Segmental
Gorai.009G180400	WGD or Segmental
Gorai.009G214800	WGD or Segmental
Gorai.009G259600	Dispersed
Gorai.009G276100	WGD or Segmental
Gorai.009G292600	WGD or Segmental
Gorai.009G421200	Dispersed
Gorai.010G022600	WGD or Segmental
Gorai.010G098000	WGD or Segmental
Gorai.010G113000	WGD or Segmental
Gorai.010G118300	WGD or Segmental
Gorai.010G121800	WGD or Segmental
Gorai.010G131300	Dispersed
Gorai.010G161000	WGD or Segmental
Gorai.010G164700	WGD or Segmental
Gorai.010G182500	WGD or Segmental
Gorai.010G219200	WGD or Segmental
Gorai.010G222400	WGD or Segmental
Gorai.011G006600	WGD or Segmental
Gorai.011G012700	WGD or Segmental
Gorai.011G037500	WGD or Segmental
Gorai.011G041400	WGD or Segmental
Gorai.011G086300	WGD or Segmental
Gorai.011G114200	WGD or Segmental
Gorai.011G201800	WGD or Segmental
Gorai.012G013900	WGD or Segmental
Gorai.012G014000	Dispersed
Gorai.012G028200	Dispersed
Gorai.012G040700	Dispersed
Gorai.012G051500	WGD or Segmental
Gorai.012G056800	WGD or Segmental
Gorai.012G085100	WGD or Segmental
Gorai.012G104800	WGD or Segmental
Gorai.012G119600	Dispersed
Gorai.012G186000	WGD or Segmental
Gorai.013G008300	WGD or Segmental
Gorai.013G082300	WGD or Segmental
Gorai.013G090200	WGD or Segmental
Gorai.013G092300	WGD or Segmental
Gorai.013G104500	Dispersed
Gorai.013G155500	WGD or Segmental
Gorai.013G179400	Dispersed
G. hirsutum
Gene ids	Genetype
Gh_A01G084200	WGD or Segmental
Gh_A01G088700	WGD or Segmental
Gh_A01G172200	WGD or Segmental
Gh_A01G197300	WGD or Segmental
Gh_A02G003100	WGD or Segmental
Gh_A02G063300	WGD or Segmental
Gh_A02G125500	WGD or Segmental
Gh_A02G164800	WGD or Segmental
Gh_A02G165100	WGD or Segmental
Gh_A02G185900	WGD or Segmental
Gh_A03G036200	WGD or Segmental
Gh_A03G122700	WGD or Segmental
Gh_A03G135900	WGD or Segmental
Gh_A04G096000	WGD or Segmental
Gh_A04G102400	WGD or Segmental
Gh_A04G115900	WGD or Segmental
Gh_A04G170700	WGD or Segmental
Gh_A05G047100	WGD or Segmental
Gh_A05G050400	WGD or Segmental
Gh_A05G099000	WGD or Segmental
Gh_A05G106800	WGD or Segmental
Gh_A05G135800	WGD or Segmental
Gh_A05G138900	WGD or Segmental
Gh_A05G156700	WGD or Segmental
Gh_A05G189200	WGD or Segmental
Gh_A05G231900	WGD or Segmental
Gh_A05G248100	WGD or Segmental
Gh_A05G338900	WGD or Segmental
Gh_A05G368400	WGD or Segmental
Gh_A05G374200	WGD or Segmental
Gh_A05G386500	WGD or Segmental
Gh_A05G398500	WGD or Segmental
Gh_A05G410700	WGD or Segmental
Gh_A06G021800	WGD or Segmental
Gh_A06G095800	WGD or Segmental
Gh_A06G109400	WGD or Segmental
Gh_A06G115100	WGD or Segmental
Gh_A06G130800	WGD or Segmental
Gh_A06G137500	WGD or Segmental
Gh_A06G154900	WGD or Segmental
Gh_A06G160000	WGD or Segmental
Gh_A06G176700	WGD or Segmental
Gh_A06G210400	WGD or Segmental
Gh_A06G212900	WGD or Segmental
Gh_A07G001900	WGD or Segmental
Gh_A07G021100	WGD or Segmental
Gh_A07G030700	WGD or Segmental
Gh_A07G035700	WGD or Segmental
Gh_A07G090700	WGD or Segmental
Gh_A07G141100	WGD or Segmental
Gh_A07G149100	WGD or Segmental
Gh_A07G186900	WGD or Segmental
Gh_A07G206100	WGD or Segmental
Gh_A07G231900	WGD or Segmental
Gh_A07G235000	WGD or Segmental
Gh_A07G257100	WGD or Segmental
Gh_A08G030100	WGD or Segmental
Gh_A08G031700	WGD or Segmental
Gh_A08G064900	WGD or Segmental
Gh_A08G113300	WGD or Segmental
Gh_A08G138800	WGD or Segmental
Gh_A08G149000	WGD or Segmental
Gh_A08G154500	WGD or Segmental
Gh_A08G195300	WGD or Segmental
Gh_A08G214700	WGD or Segmental
Gh_A08G214800	Tandem
Gh_A08G243700	WGD or Segmental
Gh_A09G008200	WGD or Segmental
Gh_A09G013200	WGD or Segmental
Gh_A09G028000	WGD or Segmental
Gh_A09G055400	WGD or Segmental
Gh_A09G267500	WGD or Segmental
Gh_A10G002300	WGD or Segmental
Gh_A10G027200	WGD or Segmental
Gh_A10G031100	WGD or Segmental
Gh_A10G072900	WGD or Segmental
Gh_A10G176800	WGD or Segmental
Gh_A11G011600	WGD or Segmental
Gh_A11G013100	WGD or Segmental
Gh_A11G099200	WGD or Segmental
Gh_A11G112100	WGD or Segmental
Gh_A11G114300	WGD or Segmental
Gh_A11G115800	WGD or Segmental
Gh_A11G135400	WGD or Segmental
Gh_A11G159600	WGD or Segmental
Gh_A11G164500	WGD or Segmental
Gh_A11G208500	WGD or Segmental
Gh_A11G239700	WGD or Segmental
Gh_A11G281100	WGD or Segmental
Gh_A12G033600	WGD or Segmental
Gh_A12G113200	WGD or Segmental
Gh_A12G136900	WGD or Segmental
Gh_A12G140800	WGD or Segmental
Gh_A12G141600	WGD or Segmental
Gh_A12G183700	WGD or Segmental
Gh_A12G197400	WGD or Segmental
Gh_A12G256900	WGD or Segmental
Gh_A12G260100	WGD or Segmental
Gh_A12G279400	WGD or Segmental
Gh_A13G008300	WGD or Segmental
Gh_A13G076800	WGD or Segmental
Gh_A13G090100	WGD or Segmental
Gh_A13G091900	WGD or Segmental
Gh_A13G174900	WGD or Segmental
Gh_D01G079500	WGD or Segmental
Gh_D01G084100	WGD or Segmental
Gh_D01G170000	WGD or Segmental
Gh_D01G195000	WGD or Segmental
Gh_D02G003800	WGD or Segmental
Gh_D02G067800	WGD or Segmental
Gh_D02G144000	WGD or Segmental
Gh_D02G164600	WGD or Segmental
Gh_D03G026500	WGD or Segmental
Gh_D03G050200	WGD or Segmental
Gh_D03G050600	WGD or Segmental
Gh_D03G088100	WGD or Segmental
Gh_D03G161000	WGD or Segmental
Gh_D04G011600	WGD or Segmental
Gh_D04G011700	Dispersed
Gh_D04G024900	WGD or Segmental
Gh_D04G039000	WGD or Segmental
Gh_D04G050300	WGD or Segmental
Gh_D04G056600	WGD or Segmental
Gh_D04G086000	WGD or Segmental
Gh_D04G134100	WGD or Segmental
Gh_D04G155400	WGD or Segmental
Gh_D04G216900	WGD or Segmental
Gh_D05G062000	WGD or Segmental
Gh_D05G062100	Tandem
Gh_D05G066200	WGD or Segmental
Gh_D05G111100	WGD or Segmental
Gh_D05G117700	WGD or Segmental
Gh_D05G150800	WGD or Segmental
Gh_D05G154600	WGD or Segmental
Gh_D05G173500	WGD or Segmental
Gh_D05G206600	WGD or Segmental
Gh_D05G247800	WGD or Segmental
Gh_D05G263900	WGD or Segmental
Gh_D06G020900	WGD or Segmental
Gh_D06G095100	WGD or Segmental
Gh_D06G110000	WGD or Segmental
Gh_D06G114900	WGD or Segmental
Gh_D06G118500	WGD or Segmental
Gh_D06G126300	WGD or Segmental
Gh_D06G156400	WGD or Segmental
Gh_D06G160300	WGD or Segmental
Gh_D06G179400	WGD or Segmental
Gh_D06G216300	WGD or Segmental
Gh_D06G219500	WGD or Segmental
Gh_D07G002700	WGD or Segmental
Gh_D07G022300	WGD or Segmental
Gh_D07G032000	WGD or Segmental
Gh_D07G037000	WGD or Segmental
Gh_D07G055500	Dispersed
Gh_D07G089300	WGD or Segmental
Gh_D07G140500	WGD or Segmental
Gh_D07G149000	WGD or Segmental
Gh_D07G181400	WGD or Segmental
Gh_D07G204000	WGD or Segmental
Gh_D07G229900	WGD or Segmental
Gh_D07G255000	WGD or Segmental
Gh_D08G029800	WGD or Segmental
Gh_D08G031500	WGD or Segmental
Gh_D08G060500	WGD or Segmental
Gh_D08G127200	WGD or Segmental
Gh_D08G138200	WGD or Segmental
Gh_D08G148100	WGD or Segmental
Gh_D08G153800	WGD or Segmental
Gh_D08G191400	WGD or Segmental
Gh_D08G210300	WGD or Segmental
Gh_D08G210400	Tandem
Gh_D08G234700	WGD or Segmental
Gh_D09G007400	WGD or Segmental
Gh_D09G012400	WGD or Segmental
Gh_D09G025300	WGD or Segmental
Gh_D09G043300	WGD or Segmental
Gh_D09G165600	WGD or Segmental
Gh_D09G256700	WGD or Segmental
Gh_D10G006200	WGD or Segmental
Gh_D10G012100	WGD or Segmental
Gh_D10G036300	WGD or Segmental
Gh_D10G039900	WGD or Segmental
Gh_D10G081800	WGD or Segmental
Gh_D10G109100	WGD or Segmental
Gh_D10G197100	WGD or Segmental
Gh_D11G011700	WGD or Segmental
Gh_D11G013000	WGD or Segmental
Gh_D11G100100	WGD or Segmental
Gh_D11G103700	WGD or Segmental
Gh_D11G113000	WGD or Segmental
Gh_D11G116600	WGD or Segmental
Gh_D11G117700	WGD or Segmental
Gh_D11G136300	WGD or Segmental
Gh_D11G160600	WGD or Segmental
Gh_D11G165700	WGD or Segmental
Gh_D11G211500	WGD or Segmental
Gh_D11G242100	WGD or Segmental
Gh_D11G280800	WGD or Segmental
Gh_D12G040200	WGD or Segmental
Gh_D12G112900	WGD or Segmental
Gh_D12G137100	WGD or Segmental
Gh_D12G140700	WGD or Segmental
Gh_D12G179700	WGD or Segmental
Gh_D12G200500	WGD or Segmental
Gh_D12G251800	WGD or Segmental
Gh_D12G254700	WGD or Segmental
Gh_D12G270900	WGD or Segmental
Gh_D12G274400	WGD or Segmental
Gh_D13G008300	WGD or Segmental
Gh_D13G079400	WGD or Segmental
Gh_D13G087500	WGD or Segmental
Gh_D13G089200	WGD or Segmental
Gh_D13G155900	WGD or Segmental
Gh_D13G177000	WGD or Segmental
G.barbadense
Gene ids	Genetype
Gbar_A01G007350	WGD or Segmental
Gbar_A01G007840	WGD or Segmental
Gbar_A01G015040	WGD or Segmental
Gbar_A01G017300	WGD or Segmental
Gbar_A02G000230	WGD or Segmental
Gbar_A02G005520	WGD or Segmental
Gbar_A02G011140	WGD or Segmental
Gbar_A02G014770	WGD or Segmental
Gbar_A02G014810	WGD or Segmental
Gbar_A03G003260	WGD or Segmental
Gbar_A03G011720	WGD or Segmental
Gbar_A03G013230	Dispersed
Gbar_A04G008140	WGD or Segmental
Gbar_A04G008710	WGD or Segmental
Gbar_A04G010160	WGD or Segmental
Gbar_A05G005660	WGD or Segmental
Gbar_A05G005670	WGD or Segmental
Gbar_A05G006120	WGD or Segmental
Gbar_A05G010910	WGD or Segmental
Gbar_A05G011670	WGD or Segmental
Gbar_A05G014960	WGD or Segmental
Gbar_A05G015280	WGD or Segmental
Gbar_A05G017200	WGD or Segmental
Gbar_A05G020370	WGD or Segmental
Gbar_A05G025670	WGD or Segmental
Gbar_A05G033950	WGD or Segmental
Gbar_A05G036830	WGD or Segmental
Gbar_A05G037320	WGD or Segmental
Gbar_A05G038290	WGD or Segmental
Gbar_A05G039440	WGD or Segmental
Gbar_A05G040680	WGD or Segmental
Gbar_A05G040690	WGD or Segmental
Gbar_A06G001950	WGD or Segmental
Gbar_A06G009000	WGD or Segmental
Gbar_A06G010170	WGD or Segmental
Gbar_A06G010750	WGD or Segmental
Gbar_A06G011200	WGD or Segmental
Gbar_A06G011830	WGD or Segmental
Gbar_A06G014260	WGD or Segmental
Gbar_A06G014610	WGD or Segmental
Gbar_A06G016200	WGD or Segmental
Gbar_A06G019730	WGD or Segmental
Gbar_A07G000200	WGD or Segmental
Gbar_A07G002200	WGD or Segmental
Gbar_A07G003450	WGD or Segmental
Gbar_A07G005420	WGD or Segmental
Gbar_A07G008890	WGD or Segmental
Gbar_A07G013900	WGD or Segmental
Gbar_A07G014670	WGD or Segmental
Gbar_A07G017970	WGD or Segmental
Gbar_A07G019590	WGD or Segmental
Gbar_A07G022070	WGD or Segmental
Gbar_A07G022370	WGD or Segmental
Gbar_A07G024460	WGD or Segmental
Gbar_A08G002900	WGD or Segmental
Gbar_A08G003040	WGD or Segmental
Gbar_A08G006300	WGD or Segmental
Gbar_A08G013270	WGD or Segmental
Gbar_A08G014110	WGD or Segmental
Gbar_A08G014630	WGD or Segmental
Gbar_A08G015380	WGD or Segmental
Gbar_A08G018400	WGD or Segmental
Gbar_A08G020290	WGD or Segmental
Gbar_A08G020300	Tandem
Gbar_A08G023160	WGD or Segmental
Gbar_A09G000830	WGD or Segmental
Gbar_A09G001350	WGD or Segmental
Gbar_A09G002530	WGD or Segmental
Gbar_A09G004770	WGD or Segmental
Gbar_A09G016600	WGD or Segmental
Gbar_A09G025750	WGD or Segmental
Gbar_A10G000710	WGD or Segmental
Gbar_A10G001300	WGD or Segmental
Gbar_A10G003820	WGD or Segmental
Gbar_A10G004210	WGD or Segmental
Gbar_A10G007630	WGD or Segmental
Gbar_A10G009040	WGD or Segmental
Gbar_A10G018610	WGD or Segmental
Gbar_A11G000850	WGD or Segmental
Gbar_A11G000980	WGD or Segmental
Gbar_A11G009560	WGD or Segmental
Gbar_A11G009600	WGD or Segmental
Gbar_A11G009980	WGD or Segmental
Gbar_A11G010960	WGD or Segmental
Gbar_A11G011310	WGD or Segmental
Gbar_A11G011410	WGD or Segmental
Gbar_A11G013200	WGD or Segmental
Gbar_A11G015550	WGD or Segmental
Gbar_A11G016060	WGD or Segmental
Gbar_A11G020420	Dispersed
Gbar_A11G022890	WGD or Segmental
Gbar_A11G026400	WGD or Segmental
Gbar_A12G003150	WGD or Segmental
Gbar_A12G010590	WGD or Segmental
Gbar_A12G013020	WGD or Segmental
Gbar_A12G013410	WGD or Segmental
Gbar_A12G017410	WGD or Segmental
Gbar_A12G018700	WGD or Segmental
Gbar_A12G024300	WGD or Segmental
Gbar_A12G026260	WGD or Segmental
Gbar_A12G026590	WGD or Segmental
Gbar_A13G007420	WGD or Segmental
Gbar_A13G008640	WGD or Segmental
Gbar_A13G008770	WGD or Segmental
Gbar_A13G015630	WGD or Segmental
Gbar_A13G016910	WGD or Segmental
Gbar_D01G008090	WGD or Segmental
Gbar_D01G016080	WGD or Segmental
Gbar_D01G018520	WGD or Segmental
Gbar_D02G000340	WGD or Segmental
Gbar_D02G006240	WGD or Segmental
Gbar_D02G013760	WGD or Segmental
Gbar_D02G015810	WGD or Segmental
Gbar_D03G002450	WGD or Segmental
Gbar_D03G004630	WGD or Segmental
Gbar_D03G004660	WGD or Segmental
Gbar_D03G008040	WGD or Segmental
Gbar_D03G015230	WGD or Segmental
Gbar_D04G001230	WGD or Segmental
Gbar_D04G001240	WGD or Segmental
Gbar_D04G002550	WGD or Segmental
Gbar_D04G003880	WGD or Segmental
Gbar_D04G004870	WGD or Segmental
Gbar_D04G005360	WGD or Segmental
Gbar_D04G008050	WGD or Segmental
Gbar_D04G012640	WGD or Segmental
Gbar_D04G013290	WGD or Segmental
Gbar_D04G014750	WGD or Segmental
Gbar_D04G020560	WGD or Segmental
Gbar_D05G006080	WGD or Segmental
Gbar_D05G006090	WGD or Segmental
Gbar_D05G006540	WGD or Segmental
Gbar_D05G011340	WGD or Segmental
Gbar_D05G012110	WGD or Segmental
Gbar_D05G015340	WGD or Segmental
Gbar_D05G015680	WGD or Segmental
Gbar_D05G017600	WGD or Segmental
Gbar_D05G021030	WGD or Segmental
Gbar_D05G024980	WGD or Segmental
Gbar_D05G026540	WGD or Segmental
Gbar_D05G028190	WGD or Segmental
Gbar_D06G002050	WGD or Segmental
Gbar_D06G009260	WGD or Segmental
Gbar_D06G010700	WGD or Segmental
Gbar_D06G011210	WGD or Segmental
Gbar_D06G011590	WGD or Segmental
Gbar_D06G012410	WGD or Segmental
Gbar_D06G014940	WGD or Segmental
Gbar_D06G015290	WGD or Segmental
Gbar_D06G016870	WGD or Segmental
Gbar_D06G020600	WGD or Segmental
Gbar_D07G000220	WGD or Segmental
Gbar_D07G002170	WGD or Segmental
Gbar_D07G003150	WGD or Segmental
Gbar_D07G003660	WGD or Segmental
Gbar_D07G003670	WGD or Segmental
Gbar_D07G005690	WGD or Segmental
Gbar_D07G009220	WGD or Segmental
Gbar_D07G014350	WGD or Segmental
Gbar_D07G015130	WGD or Segmental
Gbar_D07G018270	WGD or Segmental
Gbar_D07G020210	WGD or Segmental
Gbar_D07G022980	WGD or Segmental
Gbar_D07G025190	WGD or Segmental
Gbar_D08G003010	WGD or Segmental
Gbar_D08G003150	WGD or Segmental
Gbar_D08G006510	WGD or Segmental
Gbar_D08G012910	WGD or Segmental
Gbar_D08G013950	WGD or Segmental
Gbar_D08G014990	WGD or Segmental
Gbar_D08G015490	WGD or Segmental
Gbar_D08G019280	WGD or Segmental
Gbar_D08G021250	WGD or Segmental
Gbar_D08G021260	Tandem
Gbar_D08G023800	WGD or Segmental
Gbar_D09G000740	WGD or Segmental
Gbar_D09G001260	WGD or Segmental
Gbar_D09G002390	WGD or Segmental
Gbar_D09G004060	WGD or Segmental
Gbar_D09G025390	WGD or Segmental
Gbar_D10G000630	WGD or Segmental
Gbar_D10G001230	WGD or Segmental
Gbar_D10G003690	WGD or Segmental
Gbar_D10G004080	WGD or Segmental
Gbar_D10G008180	WGD or Segmental
Gbar_D10G010800	WGD or Segmental
Gbar_D10G018760	WGD or Segmental
Gbar_D11G001210	WGD or Segmental
Gbar_D11G001340	WGD or Segmental
Gbar_D11G010120	WGD or Segmental
Gbar_D11G010140	WGD or Segmental
Gbar_D11G010510	WGD or Segmental
Gbar_D11G011470	WGD or Segmental
Gbar_D11G011830	WGD or Segmental
Gbar_D11G011940	WGD or Segmental
Gbar_D11G016360	WGD or Segmental
Gbar_D11G016820	WGD or Segmental
Gbar_D11G021000	WGD or Segmental
Gbar_D11G024060	WGD or Segmental
Gbar_D11G027400	WGD or Segmental
Gbar_D12G004050	WGD or Segmental
Gbar_D12G010660	WGD or Segmental
Gbar_D12G013010	WGD or Segmental
Gbar_D12G013410	WGD or Segmental
Gbar_D12G013500	WGD or Segmental
Gbar_D12G017540	WGD or Segmental
Gbar_D12G018930	WGD or Segmental
Gbar_D12G019910	WGD or Segmental
Gbar_D12G024250	WGD or Segmental
Gbar_D12G024500	WGD or Segmental
Gbar_D12G026200	WGD or Segmental
Gbar_D12G026560	WGD or Segmental
Gbar_D13G007290	WGD or Segmental
Gbar_D13G008100	WGD or Segmental
Gbar_D13G008300	WGD or Segmental
Gbar_D13G014640	WGD or Segmental
Gbar_D13G016900	WGD or Segmental

## Sheet: Table S5
Table S5 Synteny analysis of WRKY genes in G. arboreum, G. raimondii, G. hirsutum, and G.barbadense
Synteny between G. hirsutum and G. arboreum
G. hirsutum ids	G. arboreum ids
Gh_A01G084200.1	Ga01G0884.1
Gh_A01G088700.1	Ga01G0929.1
Gh_A02G125500.1	Ga01G1695.1
Gh_A03G036200.1	Ga01G2486.1
Gh_A05G156700.1	Ga01G0884.1
Gh_A06G176700.1	Ga01G0884.1
Gh_A08G030100.1	Ga01G0929.1
Gh_A10G002300.1	Ga01G0884.1
Gh_A11G164500.1	Ga01G0884.1
Gh_A11G159600.1	Ga01G0929.1
Gh_A12G256900.1	Ga01G1695.1
Gh_A12G279400.1	Ga01G1695.1
Gh_D01G079500.1	Ga01G0884.1
Gh_D01G084100.1	Ga01G0929.1
Gh_D03G088100.1	Ga01G1695.1
Gh_D03G161000.1	Ga01G2486.1
Gh_D05G173500.1	Ga01G0884.1
Gh_D06G179400.1	Ga01G0884.1
Gh_D08G029800.1	Ga01G0929.1
Gh_D10G012100.1	Ga01G0884.1
Gh_D11G165700.1	Ga01G0884.1
Gh_D11G160600.1	Ga01G0929.1
Gh_D12G251800.1	Ga01G1695.1
Gh_D12G274400.1	Ga01G1695.1
Gh_D13G155900.1	Ga01G0929.1
Gh_A01G197300.1	Ga02G1204.1
Gh_A01G172200.1	Ga02G0920.1
Gh_A01G088700.1	Ga02G1777.1
Gh_A02G185900.1	Ga02G0239.1
Gh_A02G165100.1	Ga02G0458.1
Gh_A02G164800.1	Ga02G0461.1
Gh_A03G135900.1	Ga02G0920.1
Gh_A05G189200.1	Ga02G0239.1
Gh_A06G021800.1	Ga02G0239.1
Gh_A08G031700.1	Ga02G1763.1
Gh_A08G030100.1	Ga02G1777.1
Gh_A11G208500.1	Ga02G0239.1
Gh_A12G033600.1	Ga02G1204.1
Gh_D01G195000.1	Ga02G1204.1
Gh_D01G170000.1	Ga02G0920.1
Gh_D01G084100.1	Ga02G1777.1
Gh_D02G164600.1	Ga02G0920.1
Gh_D03G026500.1	Ga02G0239.1
Gh_D03G050600.1	Ga02G0458.1
Gh_D03G050200.1	Ga02G0461.1
Gh_D05G206600.1	Ga02G0239.1
Gh_D06G020900.1	Ga02G0239.1
Gh_D08G031500.2	Ga02G1763.1
Gh_D08G029800.1	Ga02G1777.1
Gh_D11G211500.1	Ga02G0239.1
Gh_D12G040200.1	Ga02G1204.1
Gh_A01G172200.1	Ga03G1664.1
Gh_A02G003100.1	Ga03G0032.1
Gh_A02G063300.1	Ga03G0617.1
Gh_A03G122700.1	Ga03G1428.1
Gh_A03G135900.1	Ga03G1664.1
Gh_A09G267500.1	Ga03G0617.1
Gh_A10G176800.1	Ga03G0617.1
Gh_A12G183700.1	Ga03G1428.1
Gh_A12G140800.1	Ga03G0617.1
Gh_A13G090100.1	Ga03G1428.1
Gh_D01G170000.1	Ga03G1664.1
Gh_D02G144000.1	Ga03G1428.1
Gh_D02G164600.1	Ga03G1664.1
Gh_D02G003800.1	Ga03G0032.1
Gh_D02G067800.1	Ga03G0617.1
Gh_D09G256700.1	Ga03G0617.1
Gh_D10G197100.1	Ga03G0617.1
Gh_D11G116600.1	Ga03G0617.1
Gh_D12G179700.1	Ga03G1428.1
Gh_D12G140700.1	Ga03G0617.1
Gh_D13G089200.1	Ga03G1428.1
Gh_A04G115900.1	Ga04G0565.1
Gh_A04G102400.1	Ga04G0723.1
Gh_A04G096000.1	Ga04G0787.1
Gh_A05G368400.1	Ga04G1563.1
Gh_A05G374200.1	Ga04G1616.1
Gh_A05G386500.1	Ga04G1723.1
Gh_A05G398500.1	Ga04G1859.1
Gh_A05G410700.1	Ga04G2006.1
Gh_A05G338900.1	Ga04G1249.1
Gh_A05G265500.1	Ga04G2006.1
Gh_A07G257100.1	Ga04G1249.1
Gh_A09G174500.1	Ga04G0723.1
Gh_A09G028000.1	Ga04G1563.1
Gh_A09G013200.1	Ga04G1616.1
Gh_A13G008300.1	Ga04G2005.1
Gh_A13G076800.1	Ga04G1563.1
Gh_A13G091900.1	Ga04G1616.1
Gh_D02G164600.1	Ga04G1249.1
Gh_D04G086000.1	Ga04G1249.1
Gh_D04G056600.1	Ga04G1563.1
Gh_D04G050300.1	Ga04G1616.1
Gh_D04G039000.1	Ga04G1723.1
Gh_D04G024900.1	Ga04G1859.1
Gh_D04G011700.1	Ga04G2005.1
Gh_D04G011600.1	Ga04G2006.1
Gh_D04G155400.1	Ga04G0565.1
Gh_D04G134100.1	Ga04G0787.1
Gh_D07G255000.1	Ga04G1249.1
Gh_D07G229900.1	Ga04G1616.1
Gh_D09G165600.1	Ga04G0723.1
Gh_D09G043300.1	Ga04G1249.1
Gh_D09G025300.1	Ga04G1563.1
Gh_D09G012400.1	Ga04G1616.1
Gh_D10G081800.1	Ga04G1249.1
Gh_D13G079400.1	Ga04G1563.1
Gh_D13G087500.1	Ga04G1616.1
Gh_D13G008300.1	Ga04G2006.1
Gh_A01G084200.1	Ga05G1836.1
Gh_A02G185900.1	Ga05G2180.1
Gh_A05G047100.1	Ga05G0630.1
Gh_A05G050400.1	Ga05G0676.1
Gh_A05G099000.1	Ga05G1186.1
Gh_A05G106800.1	Ga05G1262.1
Gh_A05G135800.1	Ga05G1600.1
Gh_A05G138900.1	Ga05G1633.1
Gh_A05G156700.1	Ga05G1836.1
Gh_A05G189200.1	Ga05G2180.1
Gh_A05G231900.1	Ga05G2621.1
Gh_A05G248100.1	Ga05G2783.1
Gh_A05G189200.1	Ga05G2783.1
Gh_A05G248100.1	Ga05G2180.1
Gh_A05G106800.1	Ga05G0630.1
Gh_A05G047100.1	Ga05G1262.1
Gh_A06G115100.1	Ga05G0630.1
Gh_A06G021800.1	Ga05G2180.1
Gh_A06G021800.1	Ga05G2783.1
Gh_A06G176700.1	Ga05G1836.1
Gh_A06G212900.1	Ga05G1262.1
Gh_A06G160000.1	Ga05G1600.1
Gh_A06G154900.1	Ga05G1633.1
Gh_A06G212900.1	Ga05G0630.1
Gh_A06G137500.1	Ga05G0676.1
Gh_A06G115100.1	Ga05G1262.1
Gh_A07G035700.1	Ga05G0630.1
Gh_A07G001900.1	Ga05G0676.1
Gh_A07G035700.1	Ga05G1262.1
Gh_A10G027200.1	Ga05G1633.1
Gh_A10G031100.1	Ga05G1600.1
Gh_A10G002300.1	Ga05G1836.1
Gh_A11G208500.1	Ga05G2180.1
Gh_D01G079500.1	Ga05G1836.1
Gh_D03G026500.1	Ga05G2180.1
Gh_D05G062000.1	Ga05G0630.1
Gh_D05G066200.1	Ga05G0676.1
Gh_D05G111100.1	Ga05G1186.1
Gh_D05G117700.1	Ga05G1262.1
Gh_D05G150800.1	Ga05G1600.1
Gh_D05G154600.1	Ga05G1633.1
Gh_D05G173500.1	Ga05G1836.1
Gh_D05G206600.1	Ga05G2180.1
Gh_D05G247800.1	Ga05G2621.1
Gh_D05G263900.1	Ga05G2783.1
Gh_D05G263900.1	Ga05G2180.1
Gh_D05G206600.1	Ga05G2783.1
Gh_D05G062000.1	Ga05G1262.1
Gh_D05G117700.1	Ga05G0630.1
Gh_D06G114900.1	Ga05G0630.1
Gh_D06G118500.1	Ga05G0676.1
Gh_D06G020900.1	Ga05G2180.1
Gh_D06G020900.1	Ga05G2783.1
Gh_D06G179400.1	Ga05G1836.1
Gh_D06G219500.1	Ga05G1262.1
Gh_D06G160300.1	Ga05G1600.1
Gh_D06G156400.1	Ga05G1633.1
Gh_D06G219500.1	Ga05G0630.1
Gh_D07G037000.1	Ga05G0630.1
Gh_D07G002700.1	Ga05G0676.1
Gh_D07G037000.1	Ga05G1262.1
Gh_D10G036300.1	Ga05G1633.1
Gh_D10G006200.1	Ga05G1186.1
Gh_D10G039900.1	Ga05G1600.1
Gh_D10G012100.1	Ga05G1836.1
Gh_D11G211500.1	Ga05G2180.1
Gh_A02G185900.1	Ga06G0220.1
Gh_A05G189200.1	Ga06G0220.1
Gh_A05G047100.1	Ga06G1171.1
Gh_A05G050400.1	Ga06G1231.1
Gh_A05G248100.1	Ga06G0220.1
Gh_A05G156700.1	Ga06G1836.1
Gh_A05G047100.1	Ga06G2242.1
Gh_A05G135800.1	Ga06G1645.1
Gh_A05G106800.1	Ga06G2242.1
Gh_A05G047100.1	Ga06G2242.1
Gh_A06G021800.1	Ga06G0220.1
Gh_A06G160000.1	Ga06G1645.1
Gh_A06G176700.1	Ga06G1836.1
Gh_A06G210400.1	Ga06G2195.1
Gh_A06G095800.1	Ga06G0958.1
Gh_A06G109400.1	Ga06G1105.1
Gh_A06G115100.1	Ga06G1171.1
Gh_A06G137500.1	Ga06G1231.1
Gh_A06G212900.1	Ga06G2242.1
Gh_A07G021100.1	Ga06G0958.1
Gh_A07G030700.1	Ga06G1105.1
Gh_A07G035700.1	Ga06G2242.1
Gh_A10G031100.1	Ga06G1645.1
Gh_A10G002300.1	Ga06G1836.1
Gh_A11G208500.1	Ga06G0220.1
Gh_A11G164500.1	Ga06G1836.1
Gh_D03G026500.1	Ga06G0220.1
Gh_D05G206600.1	Ga06G0220.1
Gh_D05G066200.1	Ga06G1231.1
Gh_D05G263900.1	Ga06G0220.1
Gh_D05G173500.1	Ga06G1836.1
Gh_D05G062000.1	Ga06G2242.1
Gh_D05G150800.1	Ga06G1645.1
Gh_D05G117700.1	Ga06G2242.1
Gh_D06G020900.1	Ga06G0220.1
Gh_D06G160300.1	Ga06G1645.1
Gh_D06G179400.1	Ga06G1836.1
Gh_D06G216300.1	Ga06G2195.1
Gh_D06G095100.1	Ga06G0958.1
Gh_D06G110000.1	Ga06G1105.1
Gh_D06G114900.1	Ga06G1171.1
Gh_D06G118500.1	Ga06G1231.1
Gh_D06G219500.1	Ga06G2242.1
Gh_D07G022300.1	Ga06G0958.1
Gh_D07G032000.1	Ga06G1105.1
Gh_D07G037000.1	Ga06G2242.1
Gh_D07G002700.1	Ga06G1231.1
Gh_D10G039900.1	Ga06G1645.1
Gh_D10G012100.1	Ga06G1836.1
Gh_D11G211500.1	Ga06G0220.1
Gh_D11G165700.1	Ga06G1836.1
Gh_A05G047100.1	Ga07G0386.1
Gh_A05G338900.1	Ga07G2667.1
Gh_A05G050400.1	Ga07G0022.1
Gh_A05G106800.1	Ga07G0386.1
Gh_A06G095800.1	Ga07G0226.1
Gh_A06G109400.1	Ga07G0329.1
Gh_A06G115100.1	Ga07G0386.1
Gh_A06G212900.1	Ga07G0386.1
Gh_A07G001900.1	Ga07G0022.1
Gh_A07G021100.1	Ga07G0226.1
Gh_A07G030700.1	Ga07G0329.1
Gh_A07G035700.1	Ga07G0386.1
Gh_A07G090700.1	Ga07G0975.1
Gh_A07G206100.1	Ga07G2122.1
Gh_A07G231900.1	Ga07G2405.1
Gh_A07G235000.1	Ga07G2437.1
Gh_A07G257100.1	Ga07G2667.1
Gh_A07G141100.1	Ga07G1463.1
Gh_A07G149100.1	Ga07G1529.1
Gh_A07G090700.1	Ga07G2122.1
Gh_A07G186900.1	Ga07G1965.1
Gh_A07G206100.1	Ga07G0975.1
Gh_A08G214700.1	Ga07G2437.1
Gh_A09G013200.1	Ga07G2405.1
Gh_A11G135400.1	Ga07G2437.1
Gh_A11G112100.1	Ga07G1463.1
Gh_A11G281100.1	Ga07G2437.1
Gh_A11G164500.1	Ga07G2122.1
Gh_A11G164500.1	Ga07G0975.1
Gh_A11G159600.1	Ga07G1965.1
Gh_A12G276400.1	Ga07G1529.1
Gh_A12G136900.1	Ga07G1463.1
Gh_A12G260100.1	Ga07G1529.1
Gh_D02G164600.1	Ga07G0593.1
Gh_D04G086000.1	Ga07G2667.1
Gh_D05G062000.1	Ga07G0386.1
Gh_D05G066200.1	Ga07G0022.1
Gh_D05G117700.1	Ga07G0386.1
Gh_D06G095100.1	Ga07G0226.1
Gh_D06G110000.1	Ga07G0329.1
Gh_D06G114900.1	Ga07G0386.1
Gh_D06G219500.1	Ga07G0386.1
Gh_D06G118500.1	Ga07G0022.1
Gh_D07G002700.1	Ga07G0022.1
Gh_D07G022300.1	Ga07G0226.1
Gh_D07G032000.1	Ga07G0329.1
Gh_D07G037000.1	Ga07G0386.1
Gh_D07G055500.1	Ga07G0593.1
Gh_D07G089300.1	Ga07G0975.1
Gh_D07G204000.1	Ga07G2122.1
Gh_D07G229900.1	Ga07G2405.1
Gh_D07G232700.1	Ga07G2437.1
Gh_D07G255000.1	Ga07G2667.1
Gh_D07G140500.1	Ga07G1463.1
Gh_D07G149000.1	Ga07G1529.1
Gh_D07G089300.1	Ga07G2122.1
Gh_D07G204000.1	Ga07G0975.1
Gh_D07G181400.1	Ga07G1965.1
Gh_D08G210300.1	Ga07G2437.1
Gh_D08G127200.1	Ga07G1529.1
Gh_D09G012400.1	Ga07G2405.1
Gh_D10G081800.1	Ga07G2667.1
Gh_D11G136300.1	Ga07G2437.1
Gh_D11G280800.1	Ga07G2437.1
Gh_D11G113000.1	Ga07G1463.1
Gh_D11G165700.1	Ga07G2122.1
Gh_D11G103700.1	Ga07G1529.1
Gh_D11G165700.1	Ga07G0975.1
Gh_D11G160600.1	Ga07G1965.1
Gh_D12G270900.1	Ga07G1529.1
Gh_D12G137100.1	Ga07G1463.1
Gh_D12G254700.1	Ga07G1529.1
Gh_A07G235000.1	Ga08G2218.1
Gh_A07G149100.1	Ga08G1308.1
Gh_A08G138800.1	Ga08G1424.1
Gh_A08G149000.1	Ga08G1530.1
Gh_A08G154500.1	Ga08G1590.1
Gh_A08G195300.1	Ga08G1998.1
Gh_A08G214700.1	Ga08G2218.1
Gh_A08G243700.1	Ga08G2508.1
Gh_A08G064900.1	Ga08G0675.1
Gh_A08G113300.1	Ga08G1308.1
Gh_A11G135400.1	Ga08G2218.1
Gh_A11G099200.1	Ga08G1590.1
Gh_A11G281100.1	Ga08G2508.1
Gh_A11G114300.1	Ga08G1424.1
Gh_A11G013100.1	Ga08G1308.1
Gh_A12G256900.1	Ga08G1590.1
Gh_A12G260100.1	Ga08G1308.1
Gh_A12G140800.1	Ga08G1424.1
Gh_A12G113200.1	Ga08G0675.1
Gh_D02G067800.1	Ga08G1424.1
Gh_D07G232700.1	Ga08G2218.1
Gh_D07G149000.1	Ga08G1308.1
Gh_D08G127200.1	Ga08G1308.1
Gh_D08G138200.1	Ga08G1424.1
Gh_D08G148100.1	Ga08G1530.1
Gh_D08G153800.1	Ga08G1590.1
Gh_D08G191400.1	Ga08G1998.1
Gh_D08G210300.1	Ga08G2218.1
Gh_D08G234700.1	Ga08G2508.1
Gh_D08G060500.1	Ga08G0675.1
Gh_D11G136300.1	Ga08G2218.1
Gh_D11G100100.1	Ga08G1590.1
Gh_D11G280800.1	Ga08G2508.1
Gh_D11G116600.1	Ga08G1424.1
Gh_D11G100200.1	Ga08G1530.1
Gh_D11G103700.1	Ga08G1308.1
Gh_D11G013000.1	Ga08G1308.1
Gh_D12G251800.1	Ga08G1590.1
Gh_D12G140700.1	Ga08G1424.1
Gh_D12G254700.1	Ga08G1308.1
Gh_D12G112900.1	Ga08G0675.1
Gh_A02G063300.1	Ga09G2739.1
Gh_A05G368400.1	Ga09G0280.1
Gh_A05G374200.1	Ga09G0098.1
Gh_A07G231900.1	Ga09G0098.1
Gh_A09G267500.1	Ga09G2739.1
Gh_A09G028000.1	Ga09G0280.1
Gh_A09G008200.1	Ga09G0078.1
Gh_A09G013200.1	Ga09G0098.1
Gh_D02G067800.1	Ga09G2739.1
Gh_D04G056600.1	Ga09G0280.1
Gh_D04G050300.1	Ga09G0098.1
Gh_D07G229900.1	Ga09G0098.1
Gh_D09G256700.1	Ga09G2739.1
Gh_D09G025300.1	Ga09G0280.1
Gh_D09G007400.1	Ga09G0078.1
Gh_D09G012400.1	Ga09G0098.1
Gh_D13G087500.1	Ga09G0098.1
Gh_A01G084200.1	Ga10G2973.1
Gh_A02G164800.1	Ga10G2167.1
Gh_A02G063300.1	Ga10G0998.1
Gh_A05G135800.1	Ga10G2676.1
Gh_A05G156700.1	Ga10G2973.1
Gh_A05G138900.1	Ga10G2714.1
Gh_A05G099000.1	Ga10G3035.1
Gh_A06G176700.1	Ga10G2973.1
Gh_A06G154900.1	Ga10G2714.1
Gh_A06G160000.1	Ga10G2676.1
Gh_A07G257100.1	Ga10G2213.1
Gh_A10G031100.1	Ga10G2676.1
Gh_A10G027200.1	Ga10G2714.1
Gh_A10G002300.1	Ga10G2973.1
Gh_A10G072900.1	Ga10G2167.1
Gh_A10G176800.1	Ga10G0998.1
Gh_D01G079500.1	Ga10G2973.1
Gh_D02G067800.1	Ga10G0998.1
Gh_D05G150800.1	Ga10G2676.1
Gh_D05G173500.1	Ga10G2973.1
Gh_D05G154600.1	Ga10G2714.1
Gh_D05G111100.1	Ga10G3035.1
Gh_D06G179400.1	Ga10G2973.1
Gh_D06G156400.1	Ga10G2714.1
Gh_D06G160300.1	Ga10G2676.1
Gh_D07G255000.1	Ga10G2213.1
Gh_D10G109100.1	Ga10G2167.1
Gh_D10G081800.1	Ga10G2213.1
Gh_D10G039900.1	Ga10G2676.1
Gh_D10G036300.1	Ga10G2714.1
Gh_D10G012100.1	Ga10G2973.1
Gh_D10G006200.1	Ga10G3035.1
Gh_D10G197100.1	Ga10G0998.1
Gh_A01G084200.1	Ga11G2385.1
Gh_A01G088700.1	Ga11G2446.1
Gh_A02G185900.1	Ga11G1906.1
Gh_A02G063300.1	Ga11G2913.1
Gh_A05G189200.1	Ga11G1906.1
Gh_A06G021800.1	Ga11G1906.1
Gh_A07G141100.1	Ga11G2951.1
Gh_A07G149100.1	Ga11G3047.1
Gh_A07G206100.1	Ga11G2385.1
Gh_A07G090700.1	Ga11G2385.1
Gh_A07G186900.1	Ga11G2446.1
Gh_A07G235000.1	Ga11G2705.1
Gh_A07G235000.1	Ga11G1066.1
Gh_A08G138800.1	Ga11G2913.1
Gh_A08G113300.1	Ga11G3047.1
Gh_A08G214700.1	Ga11G2705.1
Gh_A08G154500.1	Ga11G3090.1
Gh_A08G243700.1	Ga11G1066.1
Gh_A11G208500.1	Ga11G1906.1
Gh_A11G164500.1	Ga11G2385.1
Gh_A11G159600.1	Ga11G2446.1
Gh_A11G135400.1	Ga11G2705.1
Gh_A11G115800.1	Ga11G2900.1
Gh_A11G114300.1	Ga11G2913.1
Gh_A11G112100.1	Ga11G2951.1
Gh_A11G099200.1	Ga11G3090.1
Gh_A11G013100.1	Ga11G3991.1
Gh_A11G011600.1	Ga11G4006.1
Gh_A11G281100.1	Ga11G1066.1
Gh_A11G135400.1	Ga11G1066.1
Gh_A11G013100.1	Ga11G3047.1
Gh_A11G099200.1	Ga11G4006.1
Gh_A12G276400.1	Ga11G3991.1
Gh_A12G279400.1	Ga11G4006.1
Gh_A12G136900.1	Ga11G2951.1
Gh_A12G279400.1	Ga11G3090.1
Gh_A12G260100.1	Ga11G3047.1
Gh_A12G256900.1	Ga11G3090.1
Gh_A12G141600.1	Ga11G2900.1
Gh_A12G140800.1	Ga11G2913.1
Gh_A12G260100.1	Ga11G3991.1
Gh_A12G256900.1	Ga11G4006.1
Gh_D01G079500.1	Ga11G2385.1
Gh_D01G084100.1	Ga11G2446.1
Gh_D02G067800.1	Ga11G2913.1
Gh_D03G026500.1	Ga11G1906.1
Gh_D03G088100.1	Ga11G3090.1
Gh_D05G206600.1	Ga11G1906.1
Gh_D06G020900.1	Ga11G1906.1
Gh_D07G140500.1	Ga11G2951.1
Gh_D07G149000.1	Ga11G3047.1
Gh_D07G204000.1	Ga11G2385.1
Gh_D07G089300.1	Ga11G2385.1
Gh_D07G181400.1	Ga11G2446.1
Gh_D07G232700.1	Ga11G2705.1
Gh_D07G232700.1	Ga11G1066.1
Gh_D08G138200.1	Ga11G2913.1
Gh_D08G127200.1	Ga11G3047.1
Gh_D08G210300.1	Ga11G2705.1
Gh_D08G153800.1	Ga11G3090.1
Gh_D08G234700.1	Ga11G1066.1
Gh_D11G211500.1	Ga11G1906.1
Gh_D11G165700.1	Ga11G2385.1
Gh_D11G160600.1	Ga11G2446.1
Gh_D11G136300.1	Ga11G2705.1
Gh_D11G117700.1	Ga11G2900.1
Gh_D11G116600.1	Ga11G2913.1
Gh_D11G113000.1	Ga11G2951.1
Gh_D11G103700.1	Ga11G3047.1
Gh_D11G100100.1	Ga11G3090.1
Gh_D11G013000.1	Ga11G3991.1
Gh_D11G011700.1	Ga11G4006.1
Gh_D11G280800.1	Ga11G1066.1
Gh_D11G103700.1	Ga11G3991.1
Gh_D11G100100.1	Ga11G4006.1
Gh_D11G280800.1	Ga11G2705.1
Gh_D11G136300.1	Ga11G1066.1
Gh_D12G270900.1	Ga11G3991.1
Gh_D12G274400.1	Ga11G4006.1
Gh_D12G270900.1	Ga11G3047.1
Gh_D12G274400.1	Ga11G3090.1
Gh_D12G137100.1	Ga11G2951.1
Gh_D12G254700.1	Ga11G3047.1
Gh_D12G251800.1	Ga11G3090.1
Gh_D12G140700.1	Ga11G2913.1
Gh_A02G125500.1	Ga12G0476.1
Gh_A02G063300.1	Ga12G1669.1
Gh_A02G125500.1	Ga12G0247.1
Gh_A03G122700.1	Ga12G1215.1
Gh_A07G141100.1	Ga12G1712.1
Gh_A07G149100.1	Ga12G0445.1
Gh_A07G149100.1	Ga12G0279.1
Gh_A08G138800.1	Ga12G1669.1
Gh_A08G064900.1	Ga12G1944.1
Gh_A08G113300.1	Ga12G0445.1
Gh_A08G154500.1	Ga12G0476.1
Gh_A11G011600.1	Ga12G0247.1
Gh_A11G013100.1	Ga12G0279.1
Gh_A11G099200.1	Ga12G0247.1
Gh_A11G112100.1	Ga12G1712.1
Gh_A11G115800.1	Ga12G1659.1
Gh_A11G114300.1	Ga12G1669.1
Gh_A11G112100.1	Ga12G1712.1
Gh_A11G099200.1	Ga12G0476.1
Gh_A12G256900.1	Ga12G0247.1
Gh_A12G260100.1	Ga12G0279.1
Gh_A12G279400.1	Ga12G0476.1
Gh_A12G279400.1	Ga12G0247.1
Gh_A12G276400.1	Ga12G0279.1
Gh_A12G260100.1	Ga12G0445.1
Gh_A12G256900.1	Ga12G0476.1
Gh_A12G197400.1	Ga12G1083.1
Gh_A12G183700.1	Ga12G1215.1
Gh_A12G141600.1	Ga12G1659.1
Gh_A12G140800.1	Ga12G1669.1
Gh_A12G136900.1	Ga12G1712.1
Gh_A12G113200.1	Ga12G1944.1
Gh_A13G090100.1	Ga12G1215.1
Gh_A13G076800.1	Ga12G1083.1
Gh_D02G144000.1	Ga12G1215.1
Gh_D02G067800.1	Ga12G1669.1
Gh_D03G088100.1	Ga12G0247.1
Gh_D03G088100.1	Ga12G0476.1
Gh_D07G140500.1	Ga12G1712.1
Gh_D07G149000.1	Ga12G0445.1
Gh_D07G149000.1	Ga12G0279.1
Gh_D08G127200.1	Ga12G0445.1
Gh_D08G138200.1	Ga12G1669.1
Gh_D08G060500.1	Ga12G1944.1
Gh_D08G127200.1	Ga12G0279.1
Gh_D08G153800.1	Ga12G0476.1
Gh_D11G011700.1	Ga12G0247.1
Gh_D11G013000.1	Ga12G0279.1
Gh_D11G100100.1	Ga12G0247.1
Gh_D11G103700.1	Ga12G0279.1
Gh_D11G113000.1	Ga12G1712.1
Gh_D11G103700.1	Ga12G0445.1
Gh_D11G100100.1	Ga12G0476.1
Gh_D11G117700.1	Ga12G1659.1
Gh_D11G116600.1	Ga12G1669.1
Gh_D11G013000.1	Ga12G0445.1
Gh_D11G011700.1	Ga12G0476.1
Gh_D12G251800.1	Ga12G0247.1
Gh_D12G254700.1	Ga12G0279.1
Gh_D12G270900.1	Ga12G0445.1
Gh_D12G274400.1	Ga12G0476.1
Gh_D12G274400.1	Ga12G0247.1
Gh_D12G270900.1	Ga12G0279.1
Gh_D12G254700.1	Ga12G0445.1
Gh_D12G251800.1	Ga12G0476.1
Gh_D12G179700.1	Ga12G1215.1
Gh_D12G140700.1	Ga12G1669.1
Gh_D12G137100.1	Ga12G1712.1
Gh_D12G112900.1	Ga12G1944.1
Gh_D13G089200.1	Ga12G1215.1
Gh_D13G079400.1	Ga12G1083.1
Gh_A01G088700.1	Ga13G1696.1
Gh_A03G122700.1	Ga13G0965.1
Gh_A05G374200.1	Ga13G0944.1
Gh_A05G410700.1	Ga13G0071.1
Gh_A05G265500.1	Ga13G0071.1
Gh_A09G013200.1	Ga13G0944.1
Gh_A12G197400.1	Ga13G0848.1
Gh_A12G183700.1	Ga13G0965.1
Gh_A13G174900.1	Ga13G1933.1
Gh_A13G008300.1	Ga13G0071.1
Gh_A13G076800.1	Ga13G0848.1
Gh_A13G091900.1	Ga13G0944.1
Gh_A13G090100.1	Ga13G0965.1
Gh_D01G084100.1	Ga13G1696.1
Gh_D02G144000.1	Ga13G0965.1
Gh_D04G024900.1	Ga13G1933.1
Gh_D04G050300.1	Ga13G0944.1
Gh_D04G011600.1	Ga13G0071.1
Gh_D09G012400.1	Ga13G0944.1
Gh_D12G179700.1	Ga13G0965.1
Gh_D13G155900.1	Ga13G1696.1
Gh_D13G177000.1	Ga13G1933.1
Gh_D13G008300.1	Ga13G0071.1
Gh_D13G079400.1	Ga13G0848.1
Gh_D13G087500.1	Ga13G0944.1
Gh_D13G089200.1	Ga13G0965.1
Synteny between G. hirsutum and G. raimondii
G. hirsutum ids	G. raimondii
Gh_A01G084200.1	Gorai.002G091300.1
Gh_A01G088700.1	Gorai.002G096200.1
Gh_A01G197300.1	Gorai.002G207600.1
Gh_A01G172200.1	Gorai.002G181600.1
Gh_A01G088700.1	Gorai.004G033200.1
Gh_A01G172200.1	Gorai.005G164300.1
Gh_A01G084200.1	Gorai.007G171900.1
Gh_A01G088700.1	Gorai.007G167100.1
Gh_A01G197300.1	Gorai.008G041400.1
Gh_A01G084200.1	Gorai.009G180400.1
Gh_A01G084200.1	Gorai.010G182500.1
Gh_A01G084200.1	Gorai.011G012700.1
Gh_A01G088700.1	Gorai.013G155500.1
Gh_A02G164800.1	Gorai.003G047800.1
Gh_A02G165100.1	Gorai.003G048100.1
Gh_A02G125500.1	Gorai.003G085500.1
Gh_A02G185900.1	Gorai.003G026600.1
Gh_A02G003100.1	Gorai.005G003900.1
Gh_A02G063300.1	Gorai.005G068100.2
Gh_A02G063300.1	Gorai.006G265200.1
Gh_A02G164800.1	Gorai.007G245200.1
Gh_A02G165100.1	Gorai.007G246500.1
Gh_A02G185900.1	Gorai.007G216700.1
Gh_A02G063300.1	Gorai.007G121200.1
Gh_A02G125500.1	Gorai.008G273700.1
Gh_A02G125500.1	Gorai.008G250300.1
Gh_A02G063300.1	Gorai.008G137900.1
Gh_A02G185900.1	Gorai.009G214800.1
Gh_A02G185900.1	Gorai.010G022600.1
Gh_A02G063300.1	Gorai.011G201800.1
Gh_A02G164800.1	Gorai.011G114200.1
Gh_A03G135900.1	Gorai.002G181600.1
Gh_A03G036200.1	Gorai.003G150700.1
Gh_A03G122700.1	Gorai.005G144500.2
Gh_A03G135900.1	Gorai.005G164300.1
Gh_A03G122700.1	Gorai.008G178100.1
Gh_A03G122700.1	Gorai.013G092300.1
Gh_A04G170700.1	Gorai.006G013300.1
Gh_A04G102400.1	Gorai.006G171700.1
Gh_A04G096000.1	Gorai.009G421200.1
Gh_A04G102400.1	Gorai.012G104800.1
Gh_A04G115900.1	Gorai.012G119600.1
Gh_A04G170700.1	Gorai.012G186000.1
Gh_A05G047100.1	Gorai.001G037700.1
Gh_A05G338900.1	Gorai.001G273100.1
Gh_A05G050400.1	Gorai.001G002200.1
Gh_A05G106800.1	Gorai.001G037700.1
Gh_A05G156700.1	Gorai.002G091300.1
Gh_A05G189200.1	Gorai.003G026600.1
Gh_A05G231900.1	Gorai.003G047800.1
Gh_A05G368400.1	Gorai.006G025700.1
Gh_A05G374200.1	Gorai.006G013300.1
Gh_A05G338900.1	Gorai.006G043200.1
Gh_A05G189200.1	Gorai.007G216700.1
Gh_A05G368400.1	Gorai.008G191200.1
Gh_A05G047100.1	Gorai.009G062300.1
Gh_A05G050400.1	Gorai.009G066900.1
Gh_A05G099000.1	Gorai.009G116800.1
Gh_A05G106800.1	Gorai.009G124000.1
Gh_A05G135800.1	Gorai.009G157300.1
Gh_A05G138900.1	Gorai.009G160800.1
Gh_A05G156700.1	Gorai.009G180400.1
Gh_A05G189200.1	Gorai.009G214800.1
Gh_A05G231900.1	Gorai.009G259600.1
Gh_A05G248100.1	Gorai.009G276100.1
Gh_A05G189200.1	Gorai.009G276100.1
Gh_A05G248100.1	Gorai.009G214800.1
Gh_A05G410700.1	Gorai.009G292600.1
Gh_A05G047100.1	Gorai.009G124000.1
Gh_A05G106800.1	Gorai.009G062300.1
Gh_A05G189200.1	Gorai.010G022600.1
Gh_A05G047100.1	Gorai.010G118300.2
Gh_A05G050400.1	Gorai.010G121800.1
Gh_A05G106800.1	Gorai.010G222400.1
Gh_A05G248100.1	Gorai.010G022600.1
Gh_A05G156700.1	Gorai.010G182500.1
Gh_A05G135800.1	Gorai.010G164700.1
Gh_A05G138900.1	Gorai.010G161000.1
Gh_A05G047100.1	Gorai.010G222400.1
Gh_A05G106800.1	Gorai.010G118300.2
Gh_A05G138900.1	Gorai.011G037500.1
Gh_A05G099000.1	Gorai.011G006600.1
Gh_A05G135800.1	Gorai.011G041400.1
Gh_A05G156700.1	Gorai.011G012700.1
Gh_A05G338900.1	Gorai.012G085100.1
Gh_A05G368400.1	Gorai.012G056800.1
Gh_A05G374200.1	Gorai.012G051500.1
Gh_A05G386500.1	Gorai.012G040700.1
Gh_A05G398500.1	Gorai.012G028200.1
Gh_A05G410700.1	Gorai.012G013900.1
Gh_A05G374200.1	Gorai.013G090200.1
Gh_A05G410700.1	Gorai.013G008300.1
Gh_A06G095800.1	Gorai.001G021500.1
Gh_A06G109400.1	Gorai.001G032200.1
Gh_A06G115100.1	Gorai.001G037700.1
Gh_A06G212900.1	Gorai.001G037700.1
Gh_A06G176700.1	Gorai.002G091300.1
Gh_A06G021800.1	Gorai.003G026600.1
Gh_A06G021800.1	Gorai.007G216700.1
Gh_A06G176700.1	Gorai.007G171900.1
Gh_A06G021800.1	Gorai.009G214800.1
Gh_A06G115100.1	Gorai.009G062300.1
Gh_A06G021800.1	Gorai.009G276100.1
Gh_A06G212900.1	Gorai.009G124000.1
Gh_A06G176700.1	Gorai.009G180400.1
Gh_A06G160000.1	Gorai.009G157300.1
Gh_A06G154900.1	Gorai.009G160800.1
Gh_A06G212900.1	Gorai.009G062300.1
Gh_A06G137500.1	Gorai.009G066900.1
Gh_A06G115100.1	Gorai.009G124000.1
Gh_A06G210400.1	Gorai.009G292600.1
Gh_A06G021800.1	Gorai.010G022600.1
Gh_A06G095800.1	Gorai.010G098000.1
Gh_A06G109400.1	Gorai.010G113000.1
Gh_A06G115100.1	Gorai.010G118300.2
Gh_A06G160000.1	Gorai.010G164700.1
Gh_A06G176700.1	Gorai.010G182500.1
Gh_A06G210400.1	Gorai.010G219200.1
Gh_A06G212900.1	Gorai.010G222400.1
Gh_A06G154900.1	Gorai.010G161000.1
Gh_A06G130800.1	Gorai.010G131300.1
Gh_A06G137500.1	Gorai.010G121800.1
Gh_A06G160000.1	Gorai.011G041400.1
Gh_A06G176700.1	Gorai.011G012700.1
Gh_A06G154900.1	Gorai.011G037500.1
Gh_A07G001900.1	Gorai.001G002200.1
Gh_A07G021100.1	Gorai.001G021500.1
Gh_A07G030700.1	Gorai.001G032200.1
Gh_A07G035700.1	Gorai.001G037700.1
Gh_A07G090700.1	Gorai.001G094300.1
Gh_A07G141100.1	Gorai.001G147900.1
Gh_A07G149100.1	Gorai.001G155800.2
Gh_A07G206100.1	Gorai.001G214800.1
Gh_A07G231900.1	Gorai.001G241200.1
Gh_A07G257100.1	Gorai.001G273100.1
Gh_A07G090700.1	Gorai.001G214800.1
Gh_A07G206100.1	Gorai.001G094300.1
Gh_A07G186900.1	Gorai.001G192900.1
Gh_A07G235000.1	Gorai.004G219300.1
Gh_A07G149100.1	Gorai.004G134600.1
Gh_A07G231900.1	Gorai.006G013300.1
Gh_A07G235000.1	Gorai.007G142800.2
Gh_A07G141100.1	Gorai.007G117200.1
Gh_A07G235000.1	Gorai.007G278400.1
Gh_A07G149100.1	Gorai.007G107300.1
Gh_A07G206100.1	Gorai.007G171900.1
Gh_A07G090700.1	Gorai.007G171900.1
Gh_A07G186900.1	Gorai.007G167100.1
Gh_A07G149100.1	Gorai.008G270600.1
Gh_A07G141100.1	Gorai.008G134300.1
Gh_A07G149100.1	Gorai.008G253300.1
Gh_A07G035700.1	Gorai.009G062300.1
Gh_A07G001900.1	Gorai.009G066900.1
Gh_A07G035700.1	Gorai.009G124000.1
Gh_A07G021100.1	Gorai.010G098000.1
Gh_A07G030700.1	Gorai.010G113000.1
Gh_A07G035700.1	Gorai.010G118300.2
Gh_A07G035700.1	Gorai.010G222400.1
Gh_A07G257100.1	Gorai.011G086300.1
Gh_A07G257100.1	Gorai.012G085100.1
Gh_A07G231900.1	Gorai.012G051500.1
Gh_A07G235000.1	Gorai.013G104500.1
Gh_A08G030100.1	Gorai.002G096200.1
Gh_A08G138800.1	Gorai.004G144900.1
Gh_A08G149000.1	Gorai.004G155100.1
Gh_A08G154500.1	Gorai.004G160100.1
Gh_A08G195300.1	Gorai.004G199500.1
Gh_A08G214700.1	Gorai.004G219300.1
Gh_A08G243700.1	Gorai.004G247000.1
Gh_A08G030100.1	Gorai.004G033200.1
Gh_A08G031700.1	Gorai.004G034600.1
Gh_A08G064900.1	Gorai.004G069500.1
Gh_A08G113300.1	Gorai.004G134600.1
Gh_A08G064900.1	Gorai.004G166800.1
Gh_A08G214700.1	Gorai.007G142800.2
Gh_A08G154500.1	Gorai.007G103400.1
Gh_A08G243700.1	Gorai.007G278400.1
Gh_A08G113300.1	Gorai.007G014600.1
Gh_A08G138800.1	Gorai.007G121200.1
Gh_A08G149000.1	Gorai.007G103600.1
Gh_A08G113300.1	Gorai.007G107300.1
Gh_A08G154500.1	Gorai.008G250300.1
Gh_A08G138800.1	Gorai.008G137900.1
Gh_A08G113300.1	Gorai.008G253300.1
Gh_A08G064900.1	Gorai.008G109600.1
Gh_A09G013200.1	Gorai.001G241200.1
Gh_A09G267500.1	Gorai.005G068100.2
Gh_A09G267500.1	Gorai.006G265200.1
Gh_A09G008200.1	Gorai.006G008200.1
Gh_A09G013200.1	Gorai.006G013300.1
Gh_A09G028000.1	Gorai.006G025700.1
Gh_A09G055400.1	Gorai.006G043200.1
Gh_A09G028000.1	Gorai.012G056800.1
Gh_A09G013200.1	Gorai.012G051500.1
Gh_A09G013200.1	Gorai.012G186000.1
Gh_A09G013200.1	Gorai.013G090200.1
Gh_A10G002300.1	Gorai.002G091300.1
Gh_A10G072900.1	Gorai.003G047800.1
Gh_A10G176800.1	Gorai.005G068100.2
Gh_A10G027200.1	Gorai.009G160800.1
Gh_A10G031100.1	Gorai.009G157300.1
Gh_A10G002300.1	Gorai.009G180400.1
Gh_A10G031100.1	Gorai.010G164700.1
Gh_A10G002300.1	Gorai.010G182500.1
Gh_A10G027200.1	Gorai.010G161000.1
Gh_A10G176800.1	Gorai.011G201800.1
Gh_A10G002300.1	Gorai.011G012700.1
Gh_A10G027200.1	Gorai.011G037500.1
Gh_A10G031100.1	Gorai.011G041400.1
Gh_A10G072900.1	Gorai.011G114200.1
Gh_A11G159600.1	Gorai.001G192900.1
Gh_A11G112100.1	Gorai.001G147900.1
Gh_A11G164500.1	Gorai.001G214800.1
Gh_A11G164500.1	Gorai.001G094300.1
Gh_A11G159600.1	Gorai.002G096200.1
Gh_A11G164500.1	Gorai.002G091300.1
Gh_A11G208500.1	Gorai.003G026600.1
Gh_A11G239700.1	Gorai.003G048100.1
Gh_A11G135400.1	Gorai.004G219300.1
Gh_A11G099200.1	Gorai.004G160100.1
Gh_A11G281100.1	Gorai.004G247000.1
Gh_A11G114300.1	Gorai.004G144900.1
Gh_A11G013100.1	Gorai.004G134600.1
Gh_A11G011600.1	Gorai.007G013300.1
Gh_A11G013100.1	Gorai.007G014600.1
Gh_A11G099200.1	Gorai.007G103400.1
Gh_A11G112100.1	Gorai.007G117200.1
Gh_A11G114300.1	Gorai.007G121200.1
Gh_A11G115800.1	Gorai.007G122300.6
Gh_A11G135400.1	Gorai.007G142800.2
Gh_A11G159600.1	Gorai.007G167100.1
Gh_A11G164500.1	Gorai.007G171900.1
Gh_A11G208500.1	Gorai.007G216700.1
Gh_A11G281100.1	Gorai.007G278400.1
Gh_A11G011600.1	Gorai.007G103400.1
Gh_A11G013100.1	Gorai.007G107300.1
Gh_A11G135400.1	Gorai.007G278400.1
Gh_A11G099200.1	Gorai.007G013300.1
Gh_A11G281100.1	Gorai.007G142800.2
Gh_A11G112100.1	Gorai.008G134300.1
Gh_A11G114300.1	Gorai.008G137900.1
Gh_A11G115800.1	Gorai.008G138900.1
Gh_A11G099200.1	Gorai.008G250300.1
Gh_A11G011600.1	Gorai.008G250300.1
Gh_A11G013100.1	Gorai.008G253300.1
Gh_A11G011600.1	Gorai.008G273700.1
Gh_A11G013100.1	Gorai.008G270600.1
Gh_A11G099200.1	Gorai.008G273700.1
Gh_A11G208500.1	Gorai.009G214800.1
Gh_A11G208500.1	Gorai.010G022600.1
Gh_A11G164500.1	Gorai.010G182500.1
Gh_A11G159600.1	Gorai.013G155500.1
Gh_A12G136900.1	Gorai.001G147900.1
Gh_A12G260100.1	Gorai.001G155800.2
Gh_A12G033600.1	Gorai.002G207600.1
Gh_A12G279400.1	Gorai.003G085500.1
Gh_A12G256900.1	Gorai.003G085500.1
Gh_A12G113200.1	Gorai.004G166800.1
Gh_A12G256900.1	Gorai.004G160100.1
Gh_A12G260100.1	Gorai.004G134600.1
Gh_A12G140800.1	Gorai.004G144900.1
Gh_A12G113200.1	Gorai.004G069500.1
Gh_A12G183700.1	Gorai.005G144500.2
Gh_A12G140800.1	Gorai.005G068100.2
Gh_A12G140800.1	Gorai.007G121200.1
Gh_A12G141600.1	Gorai.007G122300.6
Gh_A12G256900.1	Gorai.007G103400.1
Gh_A12G260100.1	Gorai.007G107300.1
Gh_A12G256900.1	Gorai.007G013300.1
Gh_A12G260100.1	Gorai.007G014600.1
Gh_A12G279400.1	Gorai.007G013300.1
Gh_A12G279400.1	Gorai.007G103400.1
Gh_A12G136900.1	Gorai.007G117200.1
Gh_A12G113200.1	Gorai.008G109600.1
Gh_A12G136900.1	Gorai.008G134300.1
Gh_A12G140800.1	Gorai.008G137900.1
Gh_A12G141600.1	Gorai.008G138900.1
Gh_A12G183700.1	Gorai.008G178100.1
Gh_A12G197400.1	Gorai.008G191200.1
Gh_A12G256900.1	Gorai.008G250300.1
Gh_A12G260100.1	Gorai.008G253300.1
Gh_A12G279400.1	Gorai.008G273700.1
Gh_A12G033600.1	Gorai.008G041400.1
Gh_A12G256900.1	Gorai.008G273700.1
Gh_A12G260100.1	Gorai.008G270600.1
Gh_A12G279400.1	Gorai.008G250300.1
Gh_A12G197400.1	Gorai.013G082300.1
Gh_A12G183700.1	Gorai.013G092300.1
Gh_A13G090100.1	Gorai.005G144500.2
Gh_A13G091900.1	Gorai.006G013300.1
Gh_A13G090100.1	Gorai.008G178100.1
Gh_A13G076800.1	Gorai.008G191200.1
Gh_A13G008300.1	Gorai.009G292600.1
Gh_A13G091900.1	Gorai.012G051500.1
Gh_A13G008300.1	Gorai.012G013900.1
Gh_A13G076800.1	Gorai.012G056800.1
Gh_A13G174900.1	Gorai.013G179400.1
Gh_A13G008300.1	Gorai.013G008300.1
Gh_A13G076800.1	Gorai.013G082300.1
Gh_A13G090100.1	Gorai.013G092300.1
Gh_A13G091900.1	Gorai.013G090200.1
Gh_D01G079500.1	Gorai.002G091300.1
Gh_D01G084100.1	Gorai.002G096200.1
Gh_D01G170000.1	Gorai.002G181600.1
Gh_D01G195000.1	Gorai.002G207600.1
Gh_D01G084100.1	Gorai.004G033200.1
Gh_D01G170000.1	Gorai.005G164300.1
Gh_D01G079500.1	Gorai.007G171900.1
Gh_D01G084100.1	Gorai.007G167100.1
Gh_D01G195000.1	Gorai.008G041400.1
Gh_D01G079500.1	Gorai.009G180400.1
Gh_D01G079500.1	Gorai.010G182500.1
Gh_D01G079500.1	Gorai.011G012700.1
Gh_D01G084100.1	Gorai.013G155500.1
Gh_D02G164600.1	Gorai.001G057600.1
Gh_D02G164600.1	Gorai.002G181600.1
Gh_D02G144000.1	Gorai.005G144500.2
Gh_D02G164600.1	Gorai.005G164300.1
Gh_D02G003800.1	Gorai.005G003900.1
Gh_D02G067800.1	Gorai.005G068100.2
Gh_D02G067800.1	Gorai.006G265200.1
Gh_D02G067800.1	Gorai.007G121200.1
Gh_D02G144000.1	Gorai.008G178100.1
Gh_D02G067800.1	Gorai.008G137900.1
Gh_D02G067800.1	Gorai.011G201800.1
Gh_D02G164600.1	Gorai.012G085100.1
Gh_D02G144000.1	Gorai.013G092300.1
Gh_D03G161000.1	Gorai.003G150700.1
Gh_D03G026500.1	Gorai.003G026600.1
Gh_D03G050200.1	Gorai.003G047800.1
Gh_D03G050600.1	Gorai.003G048100.1
Gh_D03G088100.1	Gorai.003G085500.1
Gh_D03G026500.1	Gorai.007G216700.1
Gh_D03G050200.1	Gorai.007G245200.1
Gh_D03G050600.1	Gorai.007G246500.1
Gh_D03G088100.1	Gorai.007G103400.1
Gh_D03G088100.1	Gorai.007G013300.1
Gh_D03G088100.1	Gorai.008G250300.1
Gh_D03G088100.1	Gorai.008G273700.1
Gh_D03G026500.1	Gorai.009G214800.1
Gh_D03G026500.1	Gorai.010G022600.1
Gh_D04G086000.1	Gorai.001G273100.1
Gh_D04G056600.1	Gorai.006G025700.1
Gh_D04G050300.1	Gorai.006G013300.1
Gh_D04G216900.1	Gorai.006G013300.1
Gh_D04G086000.1	Gorai.006G043200.1
Gh_D04G134100.1	Gorai.009G421200.1
Gh_D04G011600.1	Gorai.009G292600.1
Gh_D04G086000.1	Gorai.011G086300.1
Gh_D04G011600.1	Gorai.012G013900.1
Gh_D04G011700.1	Gorai.012G014000.1
Gh_D04G024900.1	Gorai.012G028200.1
Gh_D04G039000.1	Gorai.012G040700.1
Gh_D04G050300.1	Gorai.012G051500.1
Gh_D04G056600.1	Gorai.012G056800.1
Gh_D04G086000.1	Gorai.012G085100.1
Gh_D04G155400.1	Gorai.012G119600.1
Gh_D04G216900.1	Gorai.012G186000.1
Gh_D04G050300.1	Gorai.013G090200.1
Gh_D04G011600.1	Gorai.013G008300.1
Gh_D05G062000.1	Gorai.001G037700.1
Gh_D05G173500.1	Gorai.001G214800.1
Gh_D05G066200.1	Gorai.001G002200.1
Gh_D05G117700.1	Gorai.001G037700.1
Gh_D05G173500.1	Gorai.002G091300.1
Gh_D05G206600.1	Gorai.003G026600.1
Gh_D05G247800.1	Gorai.003G047800.1
Gh_D05G206600.1	Gorai.007G216700.1
Gh_D05G062000.1	Gorai.009G062300.1
Gh_D05G066200.1	Gorai.009G066900.1
Gh_D05G111100.1	Gorai.009G116800.1
Gh_D05G117700.1	Gorai.009G124000.1
Gh_D05G150800.1	Gorai.009G157300.1
Gh_D05G154600.1	Gorai.009G160800.1
Gh_D05G173500.1	Gorai.009G180400.1
Gh_D05G206600.1	Gorai.009G214800.1
Gh_D05G247800.1	Gorai.009G259600.1
Gh_D05G263900.1	Gorai.009G276100.1
Gh_D05G206600.1	Gorai.009G276100.1
Gh_D05G263900.1	Gorai.009G214800.1
Gh_D05G062000.1	Gorai.009G124000.1
Gh_D05G117700.1	Gorai.009G062300.1
Gh_D05G206600.1	Gorai.010G022600.1
Gh_D05G062000.1	Gorai.010G118300.2
Gh_D05G066200.1	Gorai.010G121800.1
Gh_D05G263900.1	Gorai.010G022600.1
Gh_D05G173500.1	Gorai.010G182500.1
Gh_D05G117700.1	Gorai.010G222400.1
Gh_D05G150800.1	Gorai.010G164700.1
Gh_D05G154600.1	Gorai.010G161000.1
Gh_D05G062000.1	Gorai.010G222400.1
Gh_D05G154600.1	Gorai.011G037500.1
Gh_D05G111100.1	Gorai.011G006600.1
Gh_D05G150800.1	Gorai.011G041400.1
Gh_D05G173500.1	Gorai.011G012700.1
Gh_D06G095100.1	Gorai.001G021500.1
Gh_D06G110000.1	Gorai.001G032200.1
Gh_D06G219500.1	Gorai.001G037700.1
Gh_D06G118500.1	Gorai.001G002200.1
Gh_D06G179400.1	Gorai.002G091300.1
Gh_D06G020900.1	Gorai.003G026600.1
Gh_D06G020900.1	Gorai.007G216700.1
Gh_D06G179400.1	Gorai.007G171900.1
Gh_D06G020900.1	Gorai.009G214800.1
Gh_D06G118500.1	Gorai.009G066900.1
Gh_D06G219500.1	Gorai.009G124000.1
Gh_D06G020900.1	Gorai.009G276100.1
Gh_D06G179400.1	Gorai.009G180400.1
Gh_D06G156400.1	Gorai.009G160800.1
Gh_D06G160300.1	Gorai.009G157300.1
Gh_D06G219500.1	Gorai.009G062300.1
Gh_D06G216300.1	Gorai.009G292600.1
Gh_D06G020900.1	Gorai.010G022600.1
Gh_D06G095100.1	Gorai.010G098000.1
Gh_D06G110000.1	Gorai.010G113000.1
Gh_D06G114900.1	Gorai.010G118300.2
Gh_D06G118500.1	Gorai.010G121800.1
Gh_D06G126300.1	Gorai.010G131300.1
Gh_D06G156400.1	Gorai.010G161000.1
Gh_D06G160300.1	Gorai.010G164700.1
Gh_D06G179400.1	Gorai.010G182500.1
Gh_D06G216300.1	Gorai.010G219200.1
Gh_D06G219500.1	Gorai.010G222400.1
Gh_D06G160300.1	Gorai.011G041400.1
Gh_D06G179400.1	Gorai.011G012700.1
Gh_D06G156400.1	Gorai.011G037500.1
Gh_D07G002700.1	Gorai.001G002200.1
Gh_D07G022300.1	Gorai.001G021500.1
Gh_D07G032000.1	Gorai.001G032200.1
Gh_D07G037000.1	Gorai.001G037700.1
Gh_D07G055500.1	Gorai.001G057600.1
Gh_D07G089300.1	Gorai.001G094300.1
Gh_D07G140500.1	Gorai.001G147900.1
Gh_D07G149000.1	Gorai.001G155800.2
Gh_D07G181400.1	Gorai.001G192900.1
Gh_D07G204000.1	Gorai.001G214800.1
Gh_D07G229900.1	Gorai.001G241200.1
Gh_D07G255000.1	Gorai.001G273100.1
Gh_D07G089300.1	Gorai.001G214800.1
Gh_D07G204000.1	Gorai.001G094300.1
Gh_D07G149000.1	Gorai.004G134600.1
Gh_D07G229900.1	Gorai.006G013300.1
Gh_D07G181400.1	Gorai.007G167100.1
Gh_D07G140500.1	Gorai.007G117200.1
Gh_D07G149000.1	Gorai.007G107300.1
Gh_D07G204000.1	Gorai.007G171900.1
Gh_D07G089300.1	Gorai.007G171900.1
Gh_D07G149000.1	Gorai.008G270600.1
Gh_D07G140500.1	Gorai.008G134300.1
Gh_D07G149000.1	Gorai.008G253300.1
Gh_D07G037000.1	Gorai.009G062300.1
Gh_D07G002700.1	Gorai.009G066900.1
Gh_D07G037000.1	Gorai.009G124000.1
Gh_D07G022300.1	Gorai.010G098000.1
Gh_D07G032000.1	Gorai.010G113000.1
Gh_D07G037000.1	Gorai.010G118300.2
Gh_D07G037000.1	Gorai.010G222400.1
Gh_D07G002700.1	Gorai.010G121800.1
Gh_D07G255000.1	Gorai.011G086300.1
Gh_D07G255000.1	Gorai.012G085100.1
Gh_D07G229900.1	Gorai.012G051500.1
Gh_D08G127200.1	Gorai.001G155800.2
Gh_D08G029800.1	Gorai.002G096200.1
Gh_D08G060500.1	Gorai.004G069500.1
Gh_D08G127200.1	Gorai.004G134600.1
Gh_D08G138200.1	Gorai.004G144900.1
Gh_D08G148100.1	Gorai.004G155100.1
Gh_D08G153800.1	Gorai.004G160100.1
Gh_D08G191400.1	Gorai.004G199500.1
Gh_D08G210300.1	Gorai.004G219300.1
Gh_D08G234700.1	Gorai.004G247000.1
Gh_D08G029800.1	Gorai.004G033200.1
Gh_D08G060500.1	Gorai.004G166800.1
Gh_D08G210300.1	Gorai.007G142800.2
Gh_D08G153800.1	Gorai.007G103400.1
Gh_D08G234700.1	Gorai.007G278400.1
Gh_D08G138200.1	Gorai.007G121200.1
Gh_D08G127200.1	Gorai.007G107300.1
Gh_D08G148100.1	Gorai.007G103600.1
Gh_D08G127200.1	Gorai.008G270600.1
Gh_D08G153800.1	Gorai.008G250300.1
Gh_D08G127200.1	Gorai.008G253300.1
Gh_D08G138200.1	Gorai.008G137900.1
Gh_D08G060500.1	Gorai.008G109600.1
Gh_D09G012400.1	Gorai.001G241200.1
Gh_D09G256700.1	Gorai.005G068100.2
Gh_D09G165600.1	Gorai.006G171700.1
Gh_D09G256700.1	Gorai.006G265200.1
Gh_D09G007400.1	Gorai.006G008200.1
Gh_D09G012400.1	Gorai.006G013300.1
Gh_D09G025300.1	Gorai.006G025700.1
Gh_D09G043300.1	Gorai.006G043200.1
Gh_D09G025300.1	Gorai.012G056800.1
Gh_D09G012400.1	Gorai.012G051500.1
Gh_D09G012400.1	Gorai.012G186000.1
Gh_D09G043300.1	Gorai.012G085100.1
Gh_D09G165600.1	Gorai.012G104800.1
Gh_D09G012400.1	Gorai.013G090200.1
Gh_D10G081800.1	Gorai.001G273100.1
Gh_D10G012100.1	Gorai.002G091300.1
Gh_D10G109100.1	Gorai.003G047800.1
Gh_D10G197100.1	Gorai.005G068100.2
Gh_D10G109100.1	Gorai.007G245200.1
Gh_D10G036300.1	Gorai.009G160800.1
Gh_D10G006200.1	Gorai.009G116800.1
Gh_D10G039900.1	Gorai.009G157300.1
Gh_D10G012100.1	Gorai.009G180400.1
Gh_D10G039900.1	Gorai.010G164700.1
Gh_D10G012100.1	Gorai.010G182500.1
Gh_D10G036300.1	Gorai.010G161000.1
Gh_D10G006200.1	Gorai.011G006600.1
Gh_D10G012100.1	Gorai.011G012700.1
Gh_D10G036300.1	Gorai.011G037500.1
Gh_D10G039900.1	Gorai.011G041400.1
Gh_D10G081800.1	Gorai.011G086300.1
Gh_D10G109100.1	Gorai.011G114200.1
Gh_D10G197100.1	Gorai.011G201800.1
Gh_D10G081800.1	Gorai.012G085100.1
Gh_D11G160600.1	Gorai.001G192900.1
Gh_D11G113000.1	Gorai.001G147900.1
Gh_D11G165700.1	Gorai.001G214800.1
Gh_D11G165700.1	Gorai.001G094300.1
Gh_D11G103700.1	Gorai.001G155800.2
Gh_D11G160600.1	Gorai.002G096200.1
Gh_D11G165700.1	Gorai.002G091300.1
Gh_D11G211500.1	Gorai.003G026600.1
Gh_D11G242100.1	Gorai.003G048100.1
Gh_D11G100100.1	Gorai.003G085500.1
Gh_D11G136300.1	Gorai.004G219300.1
Gh_D11G100100.1	Gorai.004G160100.1
Gh_D11G280800.1	Gorai.004G247000.1
Gh_D11G116600.1	Gorai.004G144900.1
Gh_D11G103700.1	Gorai.004G134600.1
Gh_D11G116600.1	Gorai.005G068100.2
Gh_D11G011700.1	Gorai.007G013300.1
Gh_D11G013000.1	Gorai.007G014600.1
Gh_D11G100100.1	Gorai.007G103400.1
Gh_D11G103700.1	Gorai.007G107300.1
Gh_D11G113000.1	Gorai.007G117200.1
Gh_D11G116600.1	Gorai.007G121200.1
Gh_D11G117700.1	Gorai.007G122300.6
Gh_D11G136300.1	Gorai.007G142800.2
Gh_D11G160600.1	Gorai.007G167100.1
Gh_D11G165700.1	Gorai.007G171900.1
Gh_D11G211500.1	Gorai.007G216700.1
Gh_D11G280800.1	Gorai.007G278400.1
Gh_D11G100100.1	Gorai.007G013300.1
Gh_D11G103700.1	Gorai.007G014600.1
Gh_D11G280800.1	Gorai.007G142800.2
Gh_D11G011700.1	Gorai.007G103400.1
Gh_D11G013000.1	Gorai.007G107300.1
Gh_D11G136300.1	Gorai.007G278400.1
Gh_D11G242100.1	Gorai.007G246500.1
Gh_D11G113000.1	Gorai.008G134300.1
Gh_D11G116600.1	Gorai.008G137900.1
Gh_D11G117700.1	Gorai.008G138900.1
Gh_D11G100100.1	Gorai.008G250300.1
Gh_D11G103700.1	Gorai.008G253300.1
Gh_D11G011700.1	Gorai.008G250300.1
Gh_D11G013000.1	Gorai.008G253300.1
Gh_D11G011700.1	Gorai.008G273700.1
Gh_D11G013000.1	Gorai.008G270600.1
Gh_D11G100100.1	Gorai.008G273700.1
Gh_D11G103700.1	Gorai.008G270600.1
Gh_D11G211500.1	Gorai.009G214800.1
Gh_D11G211500.1	Gorai.010G022600.1
Gh_D11G165700.1	Gorai.010G182500.1
Gh_D11G160600.1	Gorai.013G155500.1
Gh_D11G280800.1	Gorai.013G104500.1
Gh_D12G270900.1	Gorai.001G155800.2
Gh_D12G137100.1	Gorai.001G147900.1
Gh_D12G254700.1	Gorai.001G155800.2
Gh_D12G040200.1	Gorai.002G207600.1
Gh_D12G274400.1	Gorai.003G085500.1
Gh_D12G251800.1	Gorai.003G085500.1
Gh_D12G112900.1	Gorai.004G166800.1
Gh_D12G270900.1	Gorai.004G134600.1
Gh_D12G251800.1	Gorai.004G160100.1
Gh_D12G254700.1	Gorai.004G134600.1
Gh_D12G140700.1	Gorai.004G144900.1
Gh_D12G112900.1	Gorai.004G069500.1
Gh_D12G179700.1	Gorai.005G144500.2
Gh_D12G140700.1	Gorai.005G068100.2
Gh_D12G140700.1	Gorai.007G121200.1
Gh_D12G251800.1	Gorai.007G103400.1
Gh_D12G254700.1	Gorai.007G107300.1
Gh_D12G270900.1	Gorai.007G014600.1
Gh_D12G274400.1	Gorai.007G013300.1
Gh_D12G270900.1	Gorai.007G107300.1
Gh_D12G274400.1	Gorai.007G103400.1
Gh_D12G137100.1	Gorai.007G117200.1
Gh_D12G112900.1	Gorai.008G109600.1
Gh_D12G137100.1	Gorai.008G134300.1
Gh_D12G140700.1	Gorai.008G137900.1
Gh_D12G179700.1	Gorai.008G178100.1
Gh_D12G200500.1	Gorai.008G200800.1
Gh_D12G251800.1	Gorai.008G250300.1
Gh_D12G254700.1	Gorai.008G253300.1
Gh_D12G270900.1	Gorai.008G270600.1
Gh_D12G274400.1	Gorai.008G273700.1
Gh_D12G040200.1	Gorai.008G041400.1
Gh_D12G251800.1	Gorai.008G273700.1
Gh_D12G254700.1	Gorai.008G270600.1
Gh_D12G270900.1	Gorai.008G253300.1
Gh_D12G274400.1	Gorai.008G250300.1
Gh_D12G179700.1	Gorai.013G092300.1
Gh_D13G155900.1	Gorai.002G096200.1
Gh_D13G089200.1	Gorai.005G144500.2
Gh_D13G087500.1	Gorai.006G013300.1
Gh_D13G079400.1	Gorai.008G191200.1
Gh_D13G089200.1	Gorai.008G178100.1
Gh_D13G008300.1	Gorai.009G292600.1
Gh_D13G079400.1	Gorai.012G056800.1
Gh_D13G087500.1	Gorai.012G051500.1
Gh_D13G008300.1	Gorai.012G013900.1
Gh_D13G008300.1	Gorai.013G008300.1
Gh_D13G079400.1	Gorai.013G082300.1
Gh_D13G087500.1	Gorai.013G090200.1
Gh_D13G089200.1	Gorai.013G092300.1
Gh_D13G155900.1	Gorai.013G155500.1
Gh_D13G177000.1	Gorai.013G179400.1
Synteny between G. hirsutum and G.barbadense
G. hirsutum ids	G.barbadense
Gh_A01G084200.1	Gbar_A01G007350.1
Gh_A01G088700.1	Gbar_A01G007840.1
Gh_A01G172200.1	Gbar_A01G015040.1
Gh_A01G197300.1	Gbar_A01G017300.1
Gh_A11G159600.1	Gbar_A01G007840.1
Gh_A12G033600.1	Gbar_A01G017300.1
Gh_D01G079500.1	Gbar_A01G007350.1
Gh_D01G084100.1	Gbar_A01G007840.1
Gh_D01G195000.1	Gbar_A01G017300.1
Gh_D01G170000.1	Gbar_A01G015040.1
Gh_D02G164600.1	Gbar_A01G015040.1
Gh_D11G160600.1	Gbar_A01G007840.1
Gh_D12G040200.1	Gbar_A01G017300.1
Gh_D13G155900.1	Gbar_A01G007840.1
Gh_A02G003100.1	Gbar_A02G000230.1
Gh_A02G063300.1	Gbar_A02G005520.1
Gh_A02G125500.1	Gbar_A02G011140.1
Gh_A02G164800.1	Gbar_A02G014770.1
Gh_A02G165100.1	Gbar_A02G014810.1
Gh_A02G185900.1	Gbar_A02G016790.1
Gh_A05G189200.1	Gbar_A02G016790.1
Gh_A05G231900.1	Gbar_A02G014770.1
Gh_A06G021800.1	Gbar_A02G016790.1
Gh_A09G267500.1	Gbar_A02G005520.1
Gh_A10G176800.1	Gbar_A02G005520.1
Gh_A11G239700.1	Gbar_A02G014810.1
Gh_A11G208500.1	Gbar_A02G016790.1
Gh_A12G256900.1	Gbar_A02G011140.1
Gh_D02G003800.1	Gbar_A02G000230.1
Gh_D02G067800.1	Gbar_A02G005520.1
Gh_D03G050200.1	Gbar_A02G014770.1
Gh_D03G050600.1	Gbar_A02G014810.1
Gh_D03G088100.1	Gbar_A02G011140.1
Gh_D05G206600.1	Gbar_A02G016790.1
Gh_D05G247800.1	Gbar_A02G014770.1
Gh_D06G020900.1	Gbar_A02G016790.1
Gh_D09G256700.1	Gbar_A02G005520.1
Gh_D10G197100.1	Gbar_A02G005520.1
Gh_D11G211500.1	Gbar_A02G016790.1
Gh_D11G242100.1	Gbar_A02G014810.1
Gh_D11G116600.1	Gbar_A02G005520.1
Gh_D12G274400.1	Gbar_A02G011140.1
Gh_D12G251800.1	Gbar_A02G011140.1
Gh_A01G172200.1	Gbar_A03G013230.1
Gh_A03G036200.1	Gbar_A03G003260.1
Gh_A03G122700.1	Gbar_A03G011720.1
Gh_A03G135900.1	Gbar_A03G013230.1
Gh_A12G183700.1	Gbar_A03G011720.1
Gh_A13G090100.1	Gbar_A03G011720.1
Gh_D01G170000.1	Gbar_A03G013230.1
Gh_D02G144000.1	Gbar_A03G011720.1
Gh_D03G161000.1	Gbar_A03G003260.1
Gh_D12G179700.1	Gbar_A03G011720.1
Gh_D13G089200.1	Gbar_A03G011720.1
Gh_A04G096000.1	Gbar_A04G008140.2
Gh_A04G102400.1	Gbar_A04G008710.1
Gh_A04G115900.1	Gbar_A04G010160.1
Gh_D04G134100.1	Gbar_A04G008140.2
Gh_D04G155400.1	Gbar_A04G010160.1
Gh_D09G165600.1	Gbar_A04G008710.1
Gh_A01G084200.1	Gbar_A05G017200.1
Gh_A02G185900.1	Gbar_A05G020370.1
Gh_A05G047100.1	Gbar_A05G005660.1
Gh_A05G050400.1	Gbar_A05G006120.1
Gh_A05G099000.1	Gbar_A05G010910.1
Gh_A05G106800.1	Gbar_A05G011670.1
Gh_A05G135800.1	Gbar_A05G014960.1
Gh_A05G138900.1	Gbar_A05G015280.2
Gh_A05G156700.1	Gbar_A05G017200.1
Gh_A05G189200.1	Gbar_A05G020370.1
Gh_A05G248100.1	Gbar_A05G025670.1
Gh_A05G338900.1	Gbar_A05G033950.1
Gh_A05G368400.1	Gbar_A05G036830.1
Gh_A05G374200.1	Gbar_A05G037320.1
Gh_A05G386500.1	Gbar_A05G038290.1
Gh_A05G398500.1	Gbar_A05G039440.2
Gh_A05G410700.1	Gbar_A05G040690.1
Gh_A05G189200.1	Gbar_A05G025670.1
Gh_A05G248100.1	Gbar_A05G020370.1
Gh_A05G106800.1	Gbar_A05G005660.1
Gh_A06G021800.1	Gbar_A05G020370.1
Gh_A06G115100.1	Gbar_A05G005660.1
Gh_A06G021800.1	Gbar_A05G025670.1
Gh_A06G176700.1	Gbar_A05G017200.1
Gh_A06G212900.1	Gbar_A05G011670.1
Gh_A06G160000.1	Gbar_A05G014960.1
Gh_A06G154900.1	Gbar_A05G015280.2
Gh_A06G212900.1	Gbar_A05G005660.1
Gh_A06G137500.1	Gbar_A05G006120.1
Gh_A07G035700.1	Gbar_A05G005660.1
Gh_A07G231900.1	Gbar_A05G037320.1
Gh_A07G257100.1	Gbar_A05G033950.1
Gh_A07G001900.1	Gbar_A05G006120.1
Gh_A09G028000.1	Gbar_A05G036830.1
Gh_A09G013200.1	Gbar_A05G037320.1
Gh_A10G027200.1	Gbar_A05G015280.2
Gh_A10G031100.1	Gbar_A05G014960.1
Gh_A10G002300.1	Gbar_A05G017200.1
Gh_A11G208500.1	Gbar_A05G020370.1
Gh_A13G008300.1	Gbar_A05G040690.1
Gh_D01G079500.1	Gbar_A05G017200.1
Gh_D03G026500.1	Gbar_A05G020370.1
Gh_D04G086000.1	Gbar_A05G033950.1
Gh_D04G056600.1	Gbar_A05G036830.1
Gh_D04G050300.1	Gbar_A05G037320.1
Gh_D04G039000.1	Gbar_A05G038290.1
Gh_D04G024900.1	Gbar_A05G039440.2
Gh_D04G011700.1	Gbar_A05G040680.1
Gh_D04G011600.1	Gbar_A05G040690.1
Gh_D05G062000.1	Gbar_A05G005660.1
Gh_D05G062100.1	Gbar_A05G005670.1
Gh_D05G066200.1	Gbar_A05G006120.1
Gh_D05G111100.1	Gbar_A05G010910.1
Gh_D05G117700.1	Gbar_A05G011670.1
Gh_D05G150800.1	Gbar_A05G014960.1
Gh_D05G154600.1	Gbar_A05G015280.2
Gh_D05G173500.1	Gbar_A05G017200.1
Gh_D05G206600.1	Gbar_A05G020370.1
Gh_D05G263900.1	Gbar_A05G025670.1
Gh_D05G206600.1	Gbar_A05G025670.1
Gh_D05G263900.1	Gbar_A05G020370.1
Gh_D05G117700.1	Gbar_A05G005660.1
Gh_D06G020900.1	Gbar_A05G020370.1
Gh_D06G114900.1	Gbar_A05G005660.1
Gh_D06G118500.1	Gbar_A05G006120.1
Gh_D06G179400.1	Gbar_A05G017200.1
Gh_D06G020900.1	Gbar_A05G025670.1
Gh_D06G219500.1	Gbar_A05G011670.1
Gh_D06G160300.1	Gbar_A05G014960.1
Gh_D06G156400.1	Gbar_A05G015280.2
Gh_D06G219500.1	Gbar_A05G005660.1
Gh_D07G037000.1	Gbar_A05G005660.1
Gh_D07G229900.1	Gbar_A05G037320.1
Gh_D07G255000.1	Gbar_A05G033950.1
Gh_D07G002700.1	Gbar_A05G006120.1
Gh_D09G025300.1	Gbar_A05G036830.1
Gh_D09G012400.1	Gbar_A05G037320.1
Gh_D09G043300.1	Gbar_A05G033950.1
Gh_D10G036300.1	Gbar_A05G015280.2
Gh_D10G006200.1	Gbar_A05G010910.1
Gh_D10G039900.1	Gbar_A05G014960.1
Gh_D10G012100.1	Gbar_A05G017200.1
Gh_D10G081800.1	Gbar_A05G033950.1
Gh_D11G211500.1	Gbar_A05G020370.1
Gh_D13G079400.1	Gbar_A05G036830.1
Gh_D13G087500.1	Gbar_A05G037320.1
Gh_D13G008300.1	Gbar_A05G040690.1
Gh_A01G084200.1	Gbar_A06G016200.1
Gh_A05G189200.1	Gbar_A06G001950.1
Gh_A05G047100.1	Gbar_A06G010750.1
Gh_A05G050400.1	Gbar_A06G011200.1
Gh_A05G248100.1	Gbar_A06G001950.1
Gh_A05G106800.1	Gbar_A06G019730.1
Gh_A05G156700.1	Gbar_A06G016200.1
Gh_A05G138900.1	Gbar_A06G014260.1
Gh_A05G135800.1	Gbar_A06G014610.1
Gh_A05G047100.1	Gbar_A06G019730.1
Gh_A05G106800.1	Gbar_A06G010750.1
Gh_A06G021800.1	Gbar_A06G001950.1
Gh_A06G095800.1	Gbar_A06G009000.1
Gh_A06G109400.1	Gbar_A06G010170.1
Gh_A06G115100.1	Gbar_A06G010750.1
Gh_A06G154900.1	Gbar_A06G014260.1
Gh_A06G160000.1	Gbar_A06G014610.1
Gh_A06G176700.1	Gbar_A06G016200.1
Gh_A06G212900.1	Gbar_A06G019730.1
Gh_A06G137500.1	Gbar_A06G011200.1
Gh_A06G130800.1	Gbar_A06G011830.1
Gh_A07G021100.1	Gbar_A06G009000.1
Gh_A07G030700.1	Gbar_A06G010170.1
Gh_A07G035700.1	Gbar_A06G010750.1
Gh_A07G035700.1	Gbar_A06G019730.1
Gh_A10G031100.1	Gbar_A06G014610.1
Gh_A10G002300.1	Gbar_A06G016200.1
Gh_A10G027200.1	Gbar_A06G014260.1
Gh_A11G208500.1	Gbar_A06G001950.1
Gh_D01G079500.1	Gbar_A06G016200.1
Gh_D03G026500.1	Gbar_A06G001950.1
Gh_D05G206600.1	Gbar_A06G001950.1
Gh_D05G066200.1	Gbar_A06G011200.1
Gh_D05G263900.1	Gbar_A06G001950.1
Gh_D05G173500.1	Gbar_A06G016200.1
Gh_D05G117700.1	Gbar_A06G019730.1
Gh_D05G154600.1	Gbar_A06G014260.1
Gh_D05G150800.1	Gbar_A06G014610.1
Gh_D05G062000.1	Gbar_A06G019730.1
Gh_D06G020900.1	Gbar_A06G001950.1
Gh_D06G095100.1	Gbar_A06G009000.1
Gh_D06G110000.1	Gbar_A06G010170.1
Gh_D06G114900.1	Gbar_A06G010750.1
Gh_D06G118500.1	Gbar_A06G011200.1
Gh_D06G126300.1	Gbar_A06G011830.1
Gh_D06G156400.1	Gbar_A06G014260.1
Gh_D06G160300.1	Gbar_A06G014610.1
Gh_D06G179400.1	Gbar_A06G016200.1
Gh_D06G219500.1	Gbar_A06G019730.1
Gh_D07G022300.1	Gbar_A06G009000.1
Gh_D07G032000.1	Gbar_A06G010170.1
Gh_D07G037000.1	Gbar_A06G019730.1
Gh_D07G002700.1	Gbar_A06G011200.1
Gh_D10G039900.1	Gbar_A06G014610.1
Gh_D10G012100.1	Gbar_A06G016200.1
Gh_D10G036300.1	Gbar_A06G014260.1
Gh_D11G211500.1	Gbar_A06G001950.1
Gh_A05G047100.1	Gbar_A07G003450.2
Gh_A05G338900.1	Gbar_A07G024460.1
Gh_A05G050400.1	Gbar_A07G000200.1
Gh_A05G106800.1	Gbar_A07G003450.2
Gh_A06G095800.1	Gbar_A07G002200.1
Gh_A06G115100.1	Gbar_A07G003450.2
Gh_A06G212900.1	Gbar_A07G003450.2
Gh_A07G001900.1	Gbar_A07G000200.1
Gh_A07G021100.1	Gbar_A07G002200.1
Gh_A07G035700.1	Gbar_A07G003450.2
Gh_A07G090700.1	Gbar_A07G008890.1
Gh_A07G141100.1	Gbar_A07G013900.1
Gh_A07G149100.1	Gbar_A07G014670.1
Gh_A07G186900.1	Gbar_A07G017970.1
Gh_A07G206100.1	Gbar_A07G019590.1
Gh_A07G231900.1	Gbar_A07G022070.1
Gh_A07G235000.1	Gbar_A07G022370.1
Gh_A07G257100.1	Gbar_A07G024460.1
Gh_A07G090700.1	Gbar_A07G019590.1
Gh_A07G206100.1	Gbar_A07G008890.1
Gh_A08G214700.1	Gbar_A07G022370.1
Gh_A09G013200.1	Gbar_A07G022070.1
Gh_A11G135400.1	Gbar_A07G022370.1
Gh_A11G112100.1	Gbar_A07G013900.1
Gh_A11G281100.1	Gbar_A07G022370.1
Gh_A11G164500.1	Gbar_A07G019590.1
Gh_A11G164500.1	Gbar_A07G008890.1
Gh_A12G136900.1	Gbar_A07G013900.1
Gh_A12G260100.1	Gbar_A07G014670.1
Gh_D04G086000.1	Gbar_A07G024460.1
Gh_D05G062000.1	Gbar_A07G003450.2
Gh_D05G173500.1	Gbar_A07G019590.1
Gh_D05G066200.1	Gbar_A07G000200.1
Gh_D06G095100.1	Gbar_A07G002200.1
Gh_D06G219500.1	Gbar_A07G003450.2
Gh_D07G037000.1	Gbar_A07G003450.2
Gh_D07G055500.1	Gbar_A07G005420.1
Gh_D07G089300.1	Gbar_A07G008890.1
Gh_D07G140500.1	Gbar_A07G013900.1
Gh_D07G149000.1	Gbar_A07G014670.1
Gh_D07G204000.1	Gbar_A07G019590.1
Gh_D07G229900.1	Gbar_A07G022070.1
Gh_D07G255000.1	Gbar_A07G024460.1
Gh_D07G002700.1	Gbar_A07G000200.1
Gh_D07G022300.1	Gbar_A07G002200.1
Gh_D07G089300.1	Gbar_A07G019590.1
Gh_D07G204000.1	Gbar_A07G008890.1
Gh_D07G181400.1	Gbar_A07G017970.1
Gh_D08G210300.1	Gbar_A07G022370.1
Gh_D08G127200.1	Gbar_A07G014670.1
Gh_D09G043300.1	Gbar_A07G024460.1
Gh_D09G012400.1	Gbar_A07G022070.1
Gh_D10G081800.1	Gbar_A07G024460.1
Gh_D11G136300.1	Gbar_A07G022370.1
Gh_D11G113000.1	Gbar_A07G013900.1
Gh_D11G280800.1	Gbar_A07G022370.1
Gh_D11G103700.1	Gbar_A07G014670.1
Gh_D11G165700.1	Gbar_A07G019590.1
Gh_D11G165700.1	Gbar_A07G008890.1
Gh_D12G137100.1	Gbar_A07G013900.1
Gh_D12G254700.1	Gbar_A07G014670.1
Gh_A01G088700.1	Gbar_A08G002900.1
Gh_A07G235000.1	Gbar_A08G020290.1
Gh_A08G138800.1	Gbar_A08G013270.1
Gh_A08G149000.1	Gbar_A08G014110.1
Gh_A08G154500.1	Gbar_A08G014630.1
Gh_A08G195300.1	Gbar_A08G018400.1
Gh_A08G214700.1	Gbar_A08G020290.1
Gh_A08G243700.1	Gbar_A08G023160.1
Gh_A08G030100.1	Gbar_A08G002900.1
Gh_A08G031700.1	Gbar_A08G003040.1
Gh_A08G064900.1	Gbar_A08G006300.1
Gh_A08G064900.1	Gbar_A08G015380.1
Gh_A11G135400.1	Gbar_A08G020290.1
Gh_A11G099200.1	Gbar_A08G014630.1
Gh_A11G281100.1	Gbar_A08G023160.1
Gh_A11G114300.1	Gbar_A08G013270.1
Gh_A12G113200.1	Gbar_A08G015380.1
Gh_A12G256900.1	Gbar_A08G014630.1
Gh_A12G113200.1	Gbar_A08G006300.1
Gh_A12G140800.1	Gbar_A08G013270.1
Gh_D01G084100.1	Gbar_A08G002900.1
Gh_D08G138200.1	Gbar_A08G013270.1
Gh_D08G148100.1	Gbar_A08G014110.1
Gh_D08G153800.1	Gbar_A08G014630.1
Gh_D08G191400.1	Gbar_A08G018400.1
Gh_D08G210300.1	Gbar_A08G020290.1
Gh_D08G234700.1	Gbar_A08G023160.1
Gh_D08G029800.1	Gbar_A08G002900.1
Gh_D08G060500.1	Gbar_A08G006300.1
Gh_D08G060500.1	Gbar_A08G015380.1
Gh_D11G136300.1	Gbar_A08G020290.1
Gh_D11G100100.1	Gbar_A08G014630.1
Gh_D11G280800.1	Gbar_A08G023160.1
Gh_D11G116600.1	Gbar_A08G013270.1
Gh_D12G112900.1	Gbar_A08G015380.1
Gh_D12G251800.1	Gbar_A08G014630.1
Gh_D12G140700.1	Gbar_A08G013270.1
Gh_D12G112900.1	Gbar_A08G006300.1
Gh_A02G063300.1	Gbar_A09G025750.1
Gh_A04G102400.1	Gbar_A09G016600.1
Gh_A05G374200.1	Gbar_A09G001350.1
Gh_A05G368400.1	Gbar_A09G002530.1
Gh_A07G231900.1	Gbar_A09G001350.1
Gh_A09G267500.1	Gbar_A09G025750.1
Gh_A09G008200.1	Gbar_A09G000830.1
Gh_A09G013200.1	Gbar_A09G001350.1
Gh_A09G028000.1	Gbar_A09G002530.1
Gh_A09G055400.1	Gbar_A09G004770.1
Gh_A13G091900.1	Gbar_A09G001350.1
Gh_D02G067800.1	Gbar_A09G025750.1
Gh_D04G050300.1	Gbar_A09G001350.1
Gh_D04G056600.1	Gbar_A09G002530.1
Gh_D07G229900.1	Gbar_A09G001350.1
Gh_D09G165600.1	Gbar_A09G016600.1
Gh_D09G256700.1	Gbar_A09G025750.1
Gh_D09G007400.1	Gbar_A09G000830.1
Gh_D09G012400.1	Gbar_A09G001350.1
Gh_D09G025300.1	Gbar_A09G002530.1
Gh_D09G043300.1	Gbar_A09G004770.1
Gh_D13G087500.1	Gbar_A09G001350.1
Gh_A02G063300.1	Gbar_A10G018610.1
Gh_A05G138900.1	Gbar_A10G003820.1
Gh_A05G099000.1	Gbar_A10G000710.1
Gh_A05G135800.1	Gbar_A10G004210.1
Gh_A05G156700.1	Gbar_A10G001300.1
Gh_A06G160000.1	Gbar_A10G004210.1
Gh_A06G176700.1	Gbar_A10G001300.1
Gh_A06G154900.1	Gbar_A10G003820.1
Gh_A07G257100.1	Gbar_A10G007630.1
Gh_A10G002300.1	Gbar_A10G001300.1
Gh_A10G027200.1	Gbar_A10G003820.1
Gh_A10G031100.1	Gbar_A10G004210.1
Gh_A10G072900.1	Gbar_A10G009040.1
Gh_A10G176800.1	Gbar_A10G018610.1
Gh_D02G067800.1	Gbar_A10G018610.1
Gh_D04G086000.1	Gbar_A10G007630.1
Gh_D05G154600.1	Gbar_A10G003820.1
Gh_D05G111100.1	Gbar_A10G000710.1
Gh_D05G150800.1	Gbar_A10G004210.1
Gh_D05G173500.1	Gbar_A10G001300.1
Gh_D06G160300.1	Gbar_A10G004210.1
Gh_D06G179400.1	Gbar_A10G001300.1
Gh_D06G156400.1	Gbar_A10G003820.1
Gh_D07G255000.1	Gbar_A10G007630.1
Gh_D10G006200.1	Gbar_A10G000710.1
Gh_D10G012100.1	Gbar_A10G001300.1
Gh_D10G036300.1	Gbar_A10G003820.1
Gh_D10G039900.1	Gbar_A10G004210.1
Gh_D10G197100.1	Gbar_A10G018610.1
Gh_D10G109100.1	Gbar_A10G009040.1
Gh_D10G081800.1	Gbar_A10G007630.1
Gh_A01G084200.1	Gbar_A11G016060.1
Gh_A02G185900.1	Gbar_A11G020140.2
Gh_A05G189200.1	Gbar_A11G020140.2
Gh_A06G021800.1	Gbar_A11G020140.2
Gh_A07G235000.1	Gbar_A11G013200.1
Gh_A07G141100.1	Gbar_A11G010960.1
Gh_A07G235000.1	Gbar_A11G026400.1
Gh_A07G149100.1	Gbar_A11G009980.1
Gh_A07G206100.1	Gbar_A11G016060.1
Gh_A07G090700.1	Gbar_A11G016060.1
Gh_A07G186900.1	Gbar_A11G015550.1
Gh_A08G214700.1	Gbar_A11G013200.1
Gh_A08G154500.1	Gbar_A11G009560.1
Gh_A08G243700.1	Gbar_A11G026400.1
Gh_A08G113300.1	Gbar_A11G000980.1
Gh_A08G138800.1	Gbar_A11G011310.1
Gh_A08G149000.1	Gbar_A11G009600.1
Gh_A08G113300.1	Gbar_A11G009980.1
Gh_A11G011600.1	Gbar_A11G000850.1
Gh_A11G013100.1	Gbar_A11G000980.1
Gh_A11G099200.1	Gbar_A11G009560.1
Gh_A11G112100.1	Gbar_A11G010960.1
Gh_A11G114300.1	Gbar_A11G011310.1
Gh_A11G115800.1	Gbar_A11G011410.2
Gh_A11G135400.1	Gbar_A11G013200.1
Gh_A11G159600.1	Gbar_A11G015550.1
Gh_A11G164500.1	Gbar_A11G016060.1
Gh_A11G208500.1	Gbar_A11G020140.2
Gh_A11G239700.1	Gbar_A11G022890.1
Gh_A11G281100.1	Gbar_A11G026400.1
Gh_A11G135400.1	Gbar_A11G026400.1
Gh_A12G136900.1	Gbar_A11G010960.1
Gh_A12G140800.1	Gbar_A11G011310.1
Gh_A12G141600.1	Gbar_A11G011410.2
Gh_A12G256900.1	Gbar_A11G009560.1
Gh_A12G260100.1	Gbar_A11G009980.1
Gh_A12G256900.1	Gbar_A11G000850.1
Gh_A12G260100.1	Gbar_A11G000980.1
Gh_A12G279400.1	Gbar_A11G000850.1
Gh_D01G079500.1	Gbar_A11G016060.1
Gh_D03G026500.1	Gbar_A11G020140.2
Gh_D05G206600.1	Gbar_A11G020140.2
Gh_D06G020900.1	Gbar_A11G020140.2
Gh_D07G181400.1	Gbar_A11G015550.1
Gh_D07G140500.1	Gbar_A11G010960.1
Gh_D07G149000.1	Gbar_A11G009980.1
Gh_D07G204000.1	Gbar_A11G016060.1
Gh_D07G089300.1	Gbar_A11G016060.1
Gh_D08G210300.1	Gbar_A11G013200.1
Gh_D08G153800.1	Gbar_A11G009560.1
Gh_D08G234700.1	Gbar_A11G026400.1
Gh_D08G138200.1	Gbar_A11G011310.1
Gh_D08G148100.1	Gbar_A11G009600.1
Gh_D08G127200.1	Gbar_A11G009980.1
Gh_D11G011700.1	Gbar_A11G000850.1
Gh_D11G013000.1	Gbar_A11G000980.1
Gh_D11G100100.1	Gbar_A11G009560.1
Gh_D11G103700.1	Gbar_A11G009980.1
Gh_D11G113000.1	Gbar_A11G010960.1
Gh_D11G116600.1	Gbar_A11G011310.1
Gh_D11G117700.1	Gbar_A11G011410.2
Gh_D11G136300.1	Gbar_A11G013200.1
Gh_D11G160600.1	Gbar_A11G015550.1
Gh_D11G165700.1	Gbar_A11G016060.1
Gh_D11G211500.1	Gbar_A11G020140.2
Gh_D11G280800.1	Gbar_A11G026400.1
Gh_D11G136300.1	Gbar_A11G026400.1
Gh_D11G242100.1	Gbar_A11G022890.1
Gh_D12G137100.1	Gbar_A11G010960.1
Gh_D12G140700.1	Gbar_A11G011310.1
Gh_D12G254700.1	Gbar_A11G009980.1
Gh_D12G274400.1	Gbar_A11G000850.1
Gh_D12G270900.1	Gbar_A11G000980.1
Gh_D12G274400.1	Gbar_A11G009560.1
Gh_D12G270900.1	Gbar_A11G009980.1
Gh_A01G197300.1	Gbar_A12G003150.1
Gh_A02G125500.1	Gbar_A12G026590.1
Gh_A02G125500.1	Gbar_A12G024300.1
Gh_A02G063300.1	Gbar_A12G013410.1
Gh_A03G122700.1	Gbar_A12G017410.1
Gh_A07G141100.1	Gbar_A12G013020.1
Gh_A08G138800.1	Gbar_A12G013410.1
Gh_A08G064900.1	Gbar_A12G010590.1
Gh_A11G112100.1	Gbar_A12G013020.1
Gh_A11G114300.1	Gbar_A12G013410.1
Gh_A11G115800.1	Gbar_A12G013500.1
Gh_A11G099200.1	Gbar_A12G024300.1
Gh_A11G013100.1	Gbar_A12G026260.1
Gh_A11G011600.1	Gbar_A12G026590.1
Gh_A12G113200.1	Gbar_A12G010590.1
Gh_A12G136900.1	Gbar_A12G013020.1
Gh_A12G140800.1	Gbar_A12G013410.1
Gh_A12G141600.1	Gbar_A12G013500.1
Gh_A12G183700.1	Gbar_A12G017410.1
Gh_A12G197400.1	Gbar_A12G018700.2
Gh_A12G033600.1	Gbar_A12G003150.1
Gh_A12G256900.1	Gbar_A12G024300.1
Gh_A12G279400.1	Gbar_A12G026590.1
Gh_A12G279400.1	Gbar_A12G024300.1
Gh_A13G090100.1	Gbar_A12G017410.1
Gh_A13G076800.1	Gbar_A12G018700.2
Gh_D01G195000.1	Gbar_A12G003150.1
Gh_D02G144000.1	Gbar_A12G017410.1
Gh_D03G088100.1	Gbar_A12G024300.1
Gh_D03G088100.1	Gbar_A12G026590.1
Gh_D07G140500.1	Gbar_A12G013020.1
Gh_D08G138200.1	Gbar_A12G013410.1
Gh_D08G060500.1	Gbar_A12G010590.1
Gh_D11G113000.1	Gbar_A12G013020.1
Gh_D11G116600.1	Gbar_A12G013410.1
Gh_D11G117700.1	Gbar_A12G013500.1
Gh_D11G100100.1	Gbar_A12G024300.1
Gh_D11G011700.1	Gbar_A12G024300.1
Gh_D11G013000.1	Gbar_A12G026260.1
Gh_D11G011700.1	Gbar_A12G026590.1
Gh_D12G112900.1	Gbar_A12G010590.1
Gh_D12G137100.1	Gbar_A12G013020.1
Gh_D12G140700.1	Gbar_A12G013410.1
Gh_D12G179700.1	Gbar_A12G017410.1
Gh_D12G200500.1	Gbar_A12G019660.1
Gh_D12G251800.1	Gbar_A12G024300.1
Gh_D12G270900.1	Gbar_A12G026260.1
Gh_D12G274400.1	Gbar_A12G026590.1
Gh_D12G040200.1	Gbar_A12G003150.1
Gh_D12G251800.1	Gbar_A12G026590.1
Gh_D13G079400.1	Gbar_A12G018700.2
Gh_D13G089200.1	Gbar_A12G017410.1
Gh_A01G088700.1	Gbar_A13G015630.1
Gh_A03G122700.1	Gbar_A13G008640.1
Gh_A12G183700.1	Gbar_A13G008640.1
Gh_A12G197400.1	Gbar_A13G007420.1
Gh_A13G076800.1	Gbar_A13G007420.1
Gh_A13G090100.1	Gbar_A13G008640.1
Gh_A13G174900.1	Gbar_A13G016910.1
Gh_A13G008300.1	Gbar_A13G000800.1
Gh_A13G091900.1	Gbar_A13G008770.1
Gh_D01G084100.1	Gbar_A13G015630.1
Gh_D02G144000.1	Gbar_A13G008640.1
Gh_D12G179700.1	Gbar_A13G008640.1
Gh_D13G177000.1	Gbar_A13G016910.1
Gh_D13G008300.1	Gbar_A13G000800.1
Gh_D13G079400.1	Gbar_A13G007420.1
Gh_D13G087500.1	Gbar_A13G008770.1
Gh_D13G155900.1	Gbar_A13G015630.1
Gh_D13G089200.1	Gbar_A13G008640.1
Gh_A01G088700.1	Gbar_D01G008090.1
Gh_A01G197300.1	Gbar_D01G018520.1
Gh_A01G172200.1	Gbar_D01G016080.1
Gh_A11G159600.1	Gbar_D01G008090.1
Gh_A12G033600.1	Gbar_D01G018520.1
Gh_D01G084100.1	Gbar_D01G008090.1
Gh_D01G170000.1	Gbar_D01G016080.1
Gh_D01G195000.1	Gbar_D01G018520.1
Gh_D02G164600.1	Gbar_D01G016080.1
Gh_D11G160600.1	Gbar_D01G008090.1
Gh_D12G040200.1	Gbar_D01G018520.1
Gh_D13G155900.1	Gbar_D01G008090.1
Gh_A01G172200.1	Gbar_D02G015810.1
Gh_A02G003100.1	Gbar_D02G000340.1
Gh_A02G063300.1	Gbar_D02G006240.1
Gh_A03G122700.1	Gbar_D02G013760.2
Gh_A03G135900.1	Gbar_D02G015810.1
Gh_A09G267500.1	Gbar_D02G006240.1
Gh_A10G176800.1	Gbar_D02G006240.1
Gh_A12G183700.1	Gbar_D02G013760.2
Gh_A13G090100.1	Gbar_D02G013760.2
Gh_D01G170000.1	Gbar_D02G015810.1
Gh_D02G003800.1	Gbar_D02G000340.1
Gh_D02G067800.1	Gbar_D02G006240.1
Gh_D02G144000.1	Gbar_D02G013760.2
Gh_D02G164600.1	Gbar_D02G015810.1
Gh_D04G086000.1	Gbar_D02G015810.1
Gh_D09G256700.1	Gbar_D02G006240.1
Gh_D10G197100.1	Gbar_D02G006240.1
Gh_D12G179700.1	Gbar_D02G013760.2
Gh_D13G089200.1	Gbar_D02G013760.2
Gh_A02G164800.1	Gbar_D03G004630.1
Gh_A02G165100.1	Gbar_D03G004660.1
Gh_A02G185900.1	Gbar_D03G002450.1
Gh_A02G125500.1	Gbar_D03G008040.1
Gh_A03G036200.1	Gbar_D03G015230.1
Gh_A05G189200.1	Gbar_D03G002450.1
Gh_A05G231900.1	Gbar_D03G004630.1
Gh_A06G021800.1	Gbar_D03G002450.1
Gh_A11G208500.1	Gbar_D03G002450.1
Gh_A11G239700.1	Gbar_D03G004660.1
Gh_A11G011600.1	Gbar_D03G008040.1
Gh_A12G256900.1	Gbar_D03G008040.1
Gh_A12G279400.1	Gbar_D03G008040.1
Gh_D03G088100.1	Gbar_D03G008040.1
Gh_D03G161000.1	Gbar_D03G015230.1
Gh_D03G026500.1	Gbar_D03G002450.1
Gh_D03G050200.1	Gbar_D03G004630.1
Gh_D03G050600.1	Gbar_D03G004660.1
Gh_D05G206600.1	Gbar_D03G002450.1
Gh_D05G247800.1	Gbar_D03G004630.1
Gh_D06G020900.1	Gbar_D03G002450.1
Gh_D11G211500.1	Gbar_D03G002450.1
Gh_D11G242100.1	Gbar_D03G004660.1
Gh_D11G242100.1	Gbar_D03G004660.1
Gh_D12G251800.1	Gbar_D03G008040.1
Gh_D12G274400.1	Gbar_D03G008040.1
Gh_A04G096000.1	Gbar_D04G012640.1
Gh_A04G102400.1	Gbar_D04G013290.1
Gh_A04G115900.1	Gbar_D04G014750.1
Gh_A04G170700.1	Gbar_D04G020560.1
Gh_A05G338900.1	Gbar_D04G008050.1
Gh_A05G410700.1	Gbar_D04G001230.1
Gh_A05G398500.1	Gbar_D04G002550.1
Gh_A05G386500.1	Gbar_D04G003880.1
Gh_A05G374200.1	Gbar_D04G004870.1
Gh_A05G368400.1	Gbar_D04G005360.1
Gh_A07G257100.1	Gbar_D04G008050.1
Gh_A09G028000.1	Gbar_D04G005360.1
Gh_A09G013200.1	Gbar_D04G004870.1
Gh_A13G008300.1	Gbar_D04G001230.1
Gh_D04G134100.1	Gbar_D04G012640.1
Gh_D04G155400.1	Gbar_D04G014750.1
Gh_D04G216900.1	Gbar_D04G020560.1
Gh_D04G011600.1	Gbar_D04G001230.1
Gh_D04G011700.1	Gbar_D04G001240.1
Gh_D04G024900.1	Gbar_D04G002550.1
Gh_D04G039000.1	Gbar_D04G003880.1
Gh_D04G050300.1	Gbar_D04G004870.1
Gh_D04G056600.1	Gbar_D04G005360.1
Gh_D04G086000.1	Gbar_D04G008050.1
Gh_D07G255000.1	Gbar_D04G008050.1
Gh_D07G229900.1	Gbar_D04G004870.1
Gh_D09G025300.1	Gbar_D04G005360.1
Gh_D09G012400.1	Gbar_D04G004870.1
Gh_D09G165600.1	Gbar_D04G013290.1
Gh_D09G043300.1	Gbar_D04G008050.1
Gh_D10G081800.1	Gbar_D04G008050.1
Gh_D13G008300.1	Gbar_D04G001230.1
Gh_D13G087500.1	Gbar_D04G004870.1
Gh_A02G185900.1	Gbar_D05G021030.1
Gh_A05G047100.1	Gbar_D05G006080.1
Gh_A05G050400.1	Gbar_D05G006540.1
Gh_A05G099000.1	Gbar_D05G011340.1
Gh_A05G106800.1	Gbar_D05G012110.1
Gh_A05G135800.1	Gbar_D05G015340.1
Gh_A05G138900.1	Gbar_D05G015680.2
Gh_A05G156700.1	Gbar_D05G017600.1
Gh_A05G189200.1	Gbar_D05G021030.1
Gh_A05G231900.1	Gbar_D05G024980.1
Gh_A05G248100.1	Gbar_D05G026540.1
Gh_A05G248100.1	Gbar_D05G021030.1
Gh_A05G189200.1	Gbar_D05G026540.1
Gh_A05G410700.1	Gbar_D05G028190.1
Gh_A05G106800.1	Gbar_D05G006080.1
Gh_A05G047100.1	Gbar_D05G012110.1
Gh_A06G021800.1	Gbar_D05G021030.1
Gh_A06G115100.1	Gbar_D05G006080.1
Gh_A06G212900.1	Gbar_D05G012110.1
Gh_A06G021800.1	Gbar_D05G026540.1
Gh_A06G176700.1	Gbar_D05G017600.1
Gh_A06G130800.1	Gbar_D05G024980.1
Gh_A06G160000.1	Gbar_D05G015340.1
Gh_A06G154900.1	Gbar_D05G015680.2
Gh_A06G115100.1	Gbar_D05G012110.1
Gh_A06G210400.1	Gbar_D05G028190.1
Gh_A06G212900.1	Gbar_D05G006080.1
Gh_A06G137500.1	Gbar_D05G006540.1
Gh_A07G035700.1	Gbar_D05G006080.1
Gh_A07G001900.1	Gbar_D05G006540.1
Gh_A07G035700.1	Gbar_D05G012110.1
Gh_A10G027200.1	Gbar_D05G015680.2
Gh_A10G031100.1	Gbar_D05G015340.1
Gh_A10G002300.1	Gbar_D05G017600.1
Gh_A11G208500.1	Gbar_D05G021030.1
Gh_A13G008300.1	Gbar_D05G028190.1
Gh_D03G026500.1	Gbar_D05G021030.1
Gh_D04G011600.1	Gbar_D05G028190.1
Gh_D05G062000.1	Gbar_D05G006080.1
Gh_D05G062100.1	Gbar_D05G006090.1
Gh_D05G066200.1	Gbar_D05G006540.1
Gh_D05G111100.1	Gbar_D05G011340.1
Gh_D05G117700.1	Gbar_D05G012110.1
Gh_D05G150800.1	Gbar_D05G015340.1
Gh_D05G154600.1	Gbar_D05G015680.2
Gh_D05G173500.1	Gbar_D05G017600.1
Gh_D05G206600.1	Gbar_D05G021030.1
Gh_D05G247800.1	Gbar_D05G024980.1
Gh_D05G263900.1	Gbar_D05G026540.1
Gh_D05G206600.1	Gbar_D05G026540.1
Gh_D05G263900.1	Gbar_D05G021030.1
Gh_D05G062000.1	Gbar_D05G012110.1
Gh_D05G117700.1	Gbar_D05G006080.1
Gh_D06G020900.1	Gbar_D05G021030.1
Gh_D06G114900.1	Gbar_D05G006080.1
Gh_D06G118500.1	Gbar_D05G006540.1
Gh_D06G219500.1	Gbar_D05G012110.1
Gh_D06G020900.1	Gbar_D05G026540.1
Gh_D06G179400.1	Gbar_D05G017600.1
Gh_D06G160300.1	Gbar_D05G015340.1
Gh_D06G156400.1	Gbar_D05G015680.2
Gh_D06G219500.1	Gbar_D05G006080.1
Gh_D06G216300.1	Gbar_D05G028190.1
Gh_D06G126300.1	Gbar_D05G024980.1
Gh_D07G037000.1	Gbar_D05G006080.1
Gh_D07G002700.1	Gbar_D05G006540.1
Gh_D07G037000.1	Gbar_D05G012110.1
Gh_D10G036300.1	Gbar_D05G015680.2
Gh_D10G006200.1	Gbar_D05G011340.1
Gh_D10G039900.1	Gbar_D05G015340.1
Gh_D10G012100.1	Gbar_D05G017600.1
Gh_D11G211500.1	Gbar_D05G021030.1
Gh_D13G008300.1	Gbar_D05G028190.1
Gh_A01G084200.1	Gbar_D06G016870.1
Gh_A05G189200.1	Gbar_D06G002050.1
Gh_A05G047100.1	Gbar_D06G011210.1
Gh_A05G050400.1	Gbar_D06G011590.1
Gh_A05G106800.1	Gbar_D06G020600.1
Gh_A05G248100.1	Gbar_D06G002050.1
Gh_A05G156700.1	Gbar_D06G016870.1
Gh_A05G138900.1	Gbar_D06G014940.1
Gh_A05G135800.1	Gbar_D06G015290.1
Gh_A05G047100.1	Gbar_D06G020600.1
Gh_A06G021800.1	Gbar_D06G002050.1
Gh_A06G095800.1	Gbar_D06G009260.1
Gh_A06G109400.1	Gbar_D06G010700.1
Gh_A06G115100.1	Gbar_D06G011210.1
Gh_A06G160000.1	Gbar_D06G015290.1
Gh_A06G176700.1	Gbar_D06G016870.1
Gh_A06G212900.1	Gbar_D06G020600.1
Gh_A06G154900.1	Gbar_D06G014940.1
Gh_A06G137500.1	Gbar_D06G011590.1
Gh_A06G130800.1	Gbar_D06G012410.1
Gh_A07G021100.1	Gbar_D06G009260.1
Gh_A07G030700.1	Gbar_D06G010700.1
Gh_A07G035700.1	Gbar_D06G020600.1
Gh_A10G031100.1	Gbar_D06G015290.1
Gh_A10G002300.1	Gbar_D06G016870.1
Gh_A10G027200.1	Gbar_D06G014940.1
Gh_A11G208500.1	Gbar_D06G002050.1
Gh_D01G079500.1	Gbar_D06G016870.1
Gh_D03G026500.1	Gbar_D06G002050.1
Gh_D05G206600.1	Gbar_D06G002050.1
Gh_D05G066200.1	Gbar_D06G011590.1
Gh_D05G263900.1	Gbar_D06G002050.1
Gh_D05G173500.1	Gbar_D06G016870.1
Gh_D05G117700.1	Gbar_D06G020600.1
Gh_D05G154600.1	Gbar_D06G014940.1
Gh_D05G150800.1	Gbar_D06G015290.1
Gh_D05G062000.1	Gbar_D06G020600.1
Gh_D06G020900.1	Gbar_D06G002050.1
Gh_D06G095100.1	Gbar_D06G009260.1
Gh_D06G110000.1	Gbar_D06G010700.1
Gh_D06G114900.1	Gbar_D06G011210.1
Gh_D06G118500.1	Gbar_D06G011590.1
Gh_D06G126300.1	Gbar_D06G012410.1
Gh_D06G156400.1	Gbar_D06G014940.1
Gh_D06G160300.1	Gbar_D06G015290.1
Gh_D06G179400.1	Gbar_D06G016870.1
Gh_D06G219500.1	Gbar_D06G020600.1
Gh_D07G022300.1	Gbar_D06G009260.1
Gh_D07G032000.1	Gbar_D06G010700.1
Gh_D07G037000.1	Gbar_D06G020600.1
Gh_D07G002700.1	Gbar_D06G011590.1
Gh_D10G039900.1	Gbar_D06G015290.1
Gh_D10G012100.1	Gbar_D06G016870.1
Gh_D10G036300.1	Gbar_D06G014940.1
Gh_D11G211500.1	Gbar_D06G002050.1
Gh_A05G047100.1	Gbar_D07G003660.1
Gh_A05G338900.1	Gbar_D07G025190.1
Gh_A05G050400.1	Gbar_D07G000220.1
Gh_A05G106800.1	Gbar_D07G003660.1
Gh_A06G095800.1	Gbar_D07G002170.1
Gh_A06G109400.1	Gbar_D07G003150.1
Gh_A06G115100.1	Gbar_D07G003660.1
Gh_A07G001900.1	Gbar_D07G000220.1
Gh_A07G021100.1	Gbar_D07G002170.1
Gh_A07G030700.1	Gbar_D07G003150.1
Gh_A07G035700.1	Gbar_D07G003660.1
Gh_A07G090700.1	Gbar_D07G009220.1
Gh_A07G141100.1	Gbar_D07G014350.1
Gh_A07G149100.1	Gbar_D07G015130.1
Gh_A07G206100.1	Gbar_D07G020210.1
Gh_A07G231900.1	Gbar_D07G022710.1
Gh_A07G235000.1	Gbar_D07G022980.1
Gh_A07G257100.1	Gbar_D07G025190.1
Gh_A07G090700.1	Gbar_D07G020210.1
Gh_A07G206100.1	Gbar_D07G009220.1
Gh_A07G186900.1	Gbar_D07G018270.1
Gh_A08G214700.1	Gbar_D07G022980.1
Gh_A11G159600.1	Gbar_D07G018270.1
Gh_A11G135400.1	Gbar_D07G022980.1
Gh_A11G112100.1	Gbar_D07G014350.1
Gh_A11G281100.1	Gbar_D07G022980.1
Gh_A11G164500.1	Gbar_D07G020210.1
Gh_A11G164500.1	Gbar_D07G009220.1
Gh_A12G136900.1	Gbar_D07G014350.1
Gh_A12G260100.1	Gbar_D07G015130.1
Gh_D04G086000.1	Gbar_D07G025190.1
Gh_D05G062000.1	Gbar_D07G003660.1
Gh_D05G062100.1	Gbar_D07G003670.1
Gh_D05G173500.1	Gbar_D07G020210.1
Gh_D05G066200.1	Gbar_D07G000220.1
Gh_D06G095100.1	Gbar_D07G002170.1
Gh_D06G110000.1	Gbar_D07G003150.1
Gh_D06G114900.1	Gbar_D07G003660.1
Gh_D07G002700.1	Gbar_D07G000220.1
Gh_D07G022300.1	Gbar_D07G002170.1
Gh_D07G032000.1	Gbar_D07G003150.1
Gh_D07G037000.1	Gbar_D07G003660.1
Gh_D07G055500.1	Gbar_D07G005690.1
Gh_D07G089300.1	Gbar_D07G009220.1
Gh_D07G140500.1	Gbar_D07G014350.1
Gh_D07G149000.1	Gbar_D07G015130.1
Gh_D07G181400.1	Gbar_D07G018270.1
Gh_D07G204000.1	Gbar_D07G020210.1
Gh_D07G229900.1	Gbar_D07G022710.1
Gh_D07G255000.1	Gbar_D07G025190.1
Gh_D07G204000.1	Gbar_D07G009220.1
Gh_D07G089300.1	Gbar_D07G020210.1
Gh_D08G210300.1	Gbar_D07G022980.1
Gh_D08G127200.1	Gbar_D07G015130.1
Gh_D09G043300.1	Gbar_D07G025190.1
Gh_D10G081800.1	Gbar_D07G025190.1
Gh_D11G160600.1	Gbar_D07G018270.1
Gh_D11G136300.1	Gbar_D07G022980.1
Gh_D11G113000.1	Gbar_D07G014350.1
Gh_D11G280800.1	Gbar_D07G022980.1
Gh_D11G103700.1	Gbar_D07G015130.1
Gh_D11G165700.1	Gbar_D07G020210.1
Gh_D11G165700.1	Gbar_D07G009220.1
Gh_D12G137100.1	Gbar_D07G014350.1
Gh_D12G254700.1	Gbar_D07G015130.1
Gh_A01G088700.1	Gbar_D08G003010.1
Gh_A07G235000.1	Gbar_D08G021250.1
Gh_A07G149100.1	Gbar_D08G012910.1
Gh_A08G138800.1	Gbar_D08G013950.1
Gh_A08G149000.1	Gbar_D08G014990.1
Gh_A08G154500.1	Gbar_D08G015490.1
Gh_A08G195300.1	Gbar_D08G019280.1
Gh_A08G214700.1	Gbar_D08G021250.1
Gh_A08G243700.1	Gbar_D08G023800.1
Gh_A08G030100.1	Gbar_D08G003010.1
Gh_A08G031700.1	Gbar_D08G003150.1
Gh_A08G064900.1	Gbar_D08G006510.1
Gh_A08G113300.1	Gbar_D08G012910.1
Gh_A08G064900.1	Gbar_D08G016120.1
Gh_A11G135400.1	Gbar_D08G021250.1
Gh_A11G099200.1	Gbar_D08G015490.1
Gh_A11G281100.1	Gbar_D08G023800.1
[truncated: 243 more rows]

## Sheet: Table S6
Table S6 The primers used in the study
Primer	Sequence（5＇to 3＇）	Accession number
Actin7-F	TATGTTGCCATCCAGGCCGTTC	XM_016846523
Actin7-R	AACACCATCACCGGAATCCAGC
Gh_A08G031700.1 F	TTCGGTCCATTTACCCTGCC	XM_016874130
Gh_A08G031700.1 R	ACATCGGTTCCATCTTTGCTT
Gh_D02G067800.1 F	CAGTGGTGGAGATAAGTGGG	XM_016775339
Gh_D02G067800.1 R	TGGTAATGGAGGTGAGGATG
Gh_A05G156700.1 F (GhWRKY31 F)	GAAACGGAGGATAAGCGAGAA	XM_016849312
Gh_A05G156700.1 R (GhWRKY31 R)	TGCATTAAGGTAACAAGGTGC
35S:GhWRKY31 F	GCTCTAGAATGGAGAAGGGATGGGGC	-
35S:GhWRKY31 R	GGGGTACCCTTGTCGTTGTTGGAAGTGTTG
pYL-WRKY31-F	GCTCTAGAAAAGATGGCGAAAGGAAACC	-
pYL-WRKY31-R	GGGGTACCCTGGAGGATGGAAGGATGG
GhABF1 F	GGGAAGGATTTTGGGTCAAT	XM_016892839
GhABF1 R	CGACCCTTGTTTCTGCAAAT
GhABF2 F	TCAGATGGGATTGGGAAGAG	XM_016827235
GhABF2 R	CCTTTTCCACCGCACTGTAT
GhNAC4 F	AGAGAGCAAAGCACGAATGG	XM_016892957
GhNAC4 R	CGTGGCAAAGCAAAGAAACG
GhRD29 F	ACTGTTGGTTCCTGGTTTGG	XM_016878217
GhRD29 R	GCCGGTAGAACATGGAACAC
GhDREB2 F	CTGAGTCCGCTATGGATGGT	XM_016888759
GhDREB2 R	GATTCCAATCCTTCAAGCCA
GhP5CS F	ACTTGACGGCAAAGGTTGTGCT	XM_016573107
GhP5CS R	TCGTAAGGTGTTCGACGAGTGC
GhSOS1 F	GGAGGTCTTATGAGTTGGCCCG	XM_016566860
GhSOS1 R	TAACTGCATGGCTCTCGCTGAC
